# Supplementary material for: getSequenceInfo: a suite of tools allowing to get genome sequence information from public repositories
Source: BMC Bioinformatics. 2022 Jul 8;23:268. doi: 10.1186/s12859-022-04809-5 (PMC9264741; doi:10.1186/s12859-022-04809-5)
Supplement: Supplementary file 1 — Additional file 1: Result dataset obtained using “SRArunInfo.pl” for 3 accessions (SRR7693877, SRR9850824, and SRR9850830). [file 12859_2022_4809_MOESM1_ESM.xls]

## Sheet: summary
Run	Release_Date	Bases (bp)	Assembly_Name	TaxonomyID	Scientific_Name (or species)	Center_Name	Consent	Country	Library_Strategy	Library_Selection	Library_Source	Library_Layout	Platform	Model
SRR7693877	2018-08-14 18:07:13	1086290059		1765	Mycobacterium tuberculosis variant bovis	UNIVERSITY OF SAO P AULO ()	public	Brazil	WGS	RANDOM	GENOMIC	PAIRED	ILLUMINA	Illumina HiSeq 2500
SRR9850824	2019-07-28 19:28:32	380025436		1765	Mycobacterium tuberculosis variant bovis	UNIVERSITY OF SAO PAULO ()	public	Brazil	WGS	RANDOM	GENOMIC	PAIRED	ILLUMINA	Illumina HiSeq 2500
SRR9850830	2019-07-28 19:28:32	426439836		1765	Mycobacterium tuberculosis variant bovis	UNIVERSITY OF SAO PAULO ()	public	Brazil	WGS	RANDOM	GENOMIC	PAIRED	ILLUMINA	Illumina HiSeq 2500
