# Supplementary material for: getSequenceInfo: a suite of tools allowing to get genome sequence information from public repositories
Source: BMC Bioinformatics. 2022 Jul 8;23:268. doi: 10.1186/s12859-022-04809-5 (PMC9264741; doi:10.1186/s12859-022-04809-5)
Supplement: Supplementary file 2 — Additional file 2: Result datasets corresponding to 2,518 complete genome assemblies belonging to E. coli, K. pneumoniae, and E. cloacae from RefSeq or GenBank repositories. The first sheet shows results obtained from gSeqI, the second sheet provides catchSequenceInfo results, and the following sheets provide Sequence Types (ST) distribution for each species. [file 12859_2022_4809_MOESM2_ESM.xls]

## Sheet: getSequenceInfo
Assembly name	Organism name	Infraspecific name	Taxid	BioSample	BioProject	Submitter	Date	Assembly type	Release type	Assembly level	Genome representation	Assembly method	Genome coverage	Sequencing technology	GenBank assembly accession	RefSeq assembly accession	RefSeq assembly and GenBank assemblies identical	Assembly-Units	Pubmed	NucleScore	Classification	Country	Host	Isolation source	A percent	T percent	G percent	C percent	N percent	GC percent	ATGC ratio	Length	Shape
ASM205563v1	Escherichia coli (E. coli)	strain=AR_0118	562	SAMN04014959	PRJNA292902	Centers for Disease Control and Prevention	2017-03-21	na	major	Complete Genome	full	HGAP v. 2.3	301x	PacBio RSII	GCA_002055635.1	GCF_002055635.1	yes	na	na	1.0168838497877	Escherichia coli,Escherichia,Enterobacteriaceae,Enterobacterales,Gammaproteobacteria,Proteobacteria,Bacteria	na	na	na	24.6055595194693	24.7402083254117	25.3644129021291	25.2898192529899	0	50.654232155119	0.974168707044436	5365068	circular
ASM81414v2	Escherichia coli (E. coli)	strain=6409	562	SAMN03263950	PRJNA270222	JCVI	2015-02-27	na	major	Complete Genome	full	HGAP v. 3	8.67x	Pacbio RS	GCA_000814145.2	GCF_000814145.2	yes	na	na	1.01396725589454	Escherichia coli,Escherichia,Enterobacteriaceae,Enterobacterales,Gammaproteobacteria,Proteobacteria,Bacteria	Colombia	Homo sapiens	Excreted bodily substance	24.5281751523499	24.5428623071405	25.4373296167651	25.4916329237445	0	50.9289625405096	0.96351928277468	5106503	circular
ASM216393v1	Escherichia coli (E. coli)	strain=KSC1031	562	SAMN06166007	PRJNA355857	University of Guelph	2017-06-02	na	major	Complete Genome	full	HGAP v. 2; Quiver v. 2016-09-27	281.0x	PacBio	GCA_002163935.1	GCF_002163935.1	yes	na	na	1.0595930684833	Escherichia coli,Escherichia,Enterobacteriaceae,Enterobacterales,Gammaproteobacteria,Proteobacteria,Bacteria	USA	na	porcine	24.5921667176737	24.5451894311197	25.385508258817	25.4771355923896	0	50.8626438512066	0.966079472638891	4855538	circular
ASM211809v1	Escherichia coli (E. coli)	strain=HST04	562	SAMN04396805	PRJNA298687	Wuhan University	2017-04-28	na	major	Complete Genome	full	HGAP v. 2.3.3	180x	SMRT PacBio	GCA_002118095.1	GCF_002118095.1	yes	na	28400512	1.11444811026217	Escherichia coli,Escherichia,Enterobacteriaceae,Enterobacterales,Gammaproteobacteria,Proteobacteria,Bacteria	China	na	TAKARA	24.5860193088083	24.6277731725186	25.4351532062457	25.3510543124275	0	50.7862075186732	0.96903854187639	4567242	circular
ASM290312v1	Escherichia coli (E. coli)	strain=ECONIH6	562	SAMN05341196	PRJNA430813	NIH	2018-01-29	na	major	Complete Genome	full	HGAP v. 2.3	165x	PacBio RSII	GCA_002903125.1	GCF_002903125.1	yes	na	na	1.03729916809421	Escherichia coli,Escherichia,Enterobacteriaceae,Enterobacterales,Gammaproteobacteria,Proteobacteria,Bacteria	USA	Homo sapiens	swab	24.5457854967458	24.6529868084968	25.4285536702095	25.372674024548	0	50.8012276947574	0.968456364890563	5068035	circular
ASM301833v1	Escherichia coli (E. coli)	strain=2013C-4282	562	SAMN08579597	PRJNA218110	CDC	2018-03-26	na	major	Complete Genome	full	HGAP v. 3	98.187x	PacBio	GCA_003018335.1	GCF_003018335.1	yes	na	na	1.06857551079714	Escherichia coli,Escherichia,Enterobacteriaceae,Enterobacterales,Gammaproteobacteria,Proteobacteria,Bacteria	USA	Homo sapiens	stool	24.7788085121103	24.7765023321245	25.2804410953586	25.1642480604065	0	50.4446891557652	0.982369237943283	5203410	circular
ASM218019v1	Escherichia coli (E. coli)	strain=AR_0058	562	SAMN04014899	PRJNA292904	Centers for Disease Control and Prevention	2017-06-08	na	major	Complete Genome	full	canu v. 1.3	178x	PacBio RSII	GCA_002180195.1	GCF_002180195.1	yes	na	na	1.02811112952408	Escherichia coli,Escherichia,Enterobacteriaceae,Enterobacterales,Gammaproteobacteria,Proteobacteria,Bacteria	na	na	na	24.5781608884594	24.5910344419481	25.3887832748047	25.4420213947878	0	50.8308046695925	0.967310977074124	5103486	circular
ASM278731v1	Escherichia coli (E. coli)	strain=AR_0014	562	SAMN04014855	PRJNA292901	Centers for Disease Control and Prevention	2017-11-20	na	major	Complete Genome	full	HGAP v. 2.3	224x	PacBio RSII	GCA_002787315.1	GCF_002787315.1	yes	na	na	1.04232214284917	Escherichia coli,Escherichia,Enterobacteriaceae,Enterobacterales,Gammaproteobacteria,Proteobacteria,Bacteria	na	na	na	24.5629893646096	24.6488842680135	25.4375754726647	25.3505508947122	0	50.7881263673769	0.968964148758866	5045701	circular
ASM188689v1	Escherichia coli (E. coli)	strain=FORC_029	562	SAMN04243989	PRJNA301212	Food-borne Pathogen Omics Research Center, FORC	2016-11-28	na	major	Complete Genome	full	CLC Genomics Workbench v. 7.5.1; BacBio SMRT Analysis v. 2.3.0	343.97	Illumina; PacBio	GCA_001886895.1	GCF_001886895.1	yes	na	na	1.02885359476413	Escherichia coli,Escherichia,Enterobacteriaceae,Enterobacterales,Gammaproteobacteria,Proteobacteria,Bacteria	South Korea	na	Stool	24.6503178204019	24.6863325931035	25.3871113437421	25.2762382427525	0	50.6633495864946	0.973813433501388	5267283	circular
ASM218027v1	Escherichia coli (E. coli)	strain=AR_0128	562	SAMN04014969	PRJNA292902	Centers for Disease Control and Prevention	2017-06-08	na	major	Complete Genome	full	canu v. 1.3	124x	PacBio RSII	GCA_002180275.1	GCF_002180275.1	yes	na	na	1.02846346814108	Escherichia coli,Escherichia,Enterobacteriaceae,Enterobacterales,Gammaproteobacteria,Proteobacteria,Bacteria	na	na	na	24.6147112653016	24.7712152871806	25.3296159243218	25.2844575231961	0	50.6140734475179	0.975735071070515	5321269	circular
ASM274129v1	Escherichia coli (E. coli)	strain=ATCC 43886	562	SAMN01916957	PRJNA218110	CDC	2017-11-02	na	major	Complete Genome	full	HGAP v. 3	148.0x	PacBio	GCA_002741295.1	GCF_002741295.1	yes	na	na	1.04067767597286	Escherichia coli,Escherichia,Enterobacteriaceae,Enterobacterales,Gammaproteobacteria,Proteobacteria,Bacteria	na	Homo sapiens	Feces, human	24.6837717259478	24.5893189414957	25.3049443512096	25.4219649813468	0	50.7269093325564	0.971340286955353	5117901	circular
ASM276401v1	Escherichia coli (E. coli)	strain=LS4	562	SAMN07980822	PRJNA417204	Huazhong Agricultural University	2017-11-13	na	major	Complete Genome	full	SMRT v. RS HGAP V2.3	342.0x	PacBio	GCA_002764015.1	GCF_002764015.1	yes	na	na	1.00788201268485	Escherichia coli,Escherichia,Enterobacteriaceae,Enterobacterales,Gammaproteobacteria,Proteobacteria,Bacteria	China:LaSa, XiZang	Bos mutus	na	24.5737544404794	24.6589461557121	25.3480261284703	25.4192732753382	0	50.7672994038085	0.96977190385073	5313897	circular
ASM209035v1	Escherichia coli (E. coli)	strain=BLR(DE3)	562	SAMN06619924	PRJNA379778	GlaxoSmithKline Vaccines	2017-04-13	na	major	Complete Genome	full	SMRT v. MAY-2014	97.0x	PacBio; Illumina HiSeq	GCA_002090355.1	GCF_002090355.1	yes	na	na	1.11797344837652	Escherichia coli,Escherichia,Enterobacteriaceae,Enterobacterales,Gammaproteobacteria,Proteobacteria,Bacteria	na	na	na	24.6278080983807	24.5926055817304	25.3527997537142	25.4267865661747	0	50.7795863198889	0.969295286693441	4550811	circular
ASM301835v1	Escherichia coli (E. coli)	strain=00-3076	562	SAMN08579602	PRJNA218110	CDC	2018-03-26	na	major	Complete Genome	full	HGAP v. 3	186.121x	PacBio	GCA_003018355.1	GCF_003018355.1	yes	na	na	1.02854645893768	Escherichia coli,Escherichia,Enterobacteriaceae,Enterobacterales,Gammaproteobacteria,Proteobacteria,Bacteria	USA	Homo sapiens	urine	24.6097986742411	24.6177078658655	25.4263645536395	25.3461289062538	0	50.7724934598933	0.969570395020936	5158555	circular
ASM301815v1	Escherichia coli (E. coli)	strain=2014C-3061	562	SAMN08579591	PRJNA218110	CDC	2018-03-26	na	major	Complete Genome	full	HGAP v. 3	67.785x	PacBio	GCA_003018155.1	GCF_003018155.1	yes	na	na	1.02439554135237	Escherichia coli,Escherichia,Enterobacteriaceae,Enterobacterales,Gammaproteobacteria,Proteobacteria,Bacteria	USA	Homo sapiens	stool	24.7023786918649	24.7279064240038	25.3673964918079	25.2023183923235	0	50.5697148841313	0.977468139362197	5398051	circular
ASM258700v1	Escherichia coli (E. coli)	strain=IMT16316	562	SAMN07765387	PRJNA413755	Robert Koch Institute	2017-10-18	na	major	Complete Genome	full	CLC NGS Cell v. 10	150.0x	PacBio	GCA_002587005.1	GCF_002587005.1	yes	na	na	1.07514161337438	Escherichia coli,Escherichia,Enterobacteriaceae,Enterobacterales,Gammaproteobacteria,Proteobacteria,Bacteria	Germany	wild bird	na	24.74065225812	24.741911299364	25.3466445468858	25.1707918956302	0	50.517436442516	0.979514540762384	5083233	circular
ASM278829v1	Escherichia coli (E. coli)	strain=AR_0011	562	SAMN04014852	PRJNA292901	Centers for Disease Control and Prevention	2017-11-20	na	major	Complete Genome	full	canu v. 1.6	148x	PacBio RSII	GCA_002788295.1	GCF_002788295.1	yes	na	na	1.03075034489497	Escherichia coli,Escherichia,Enterobacteriaceae,Enterobacterales,Gammaproteobacteria,Proteobacteria,Bacteria	na	na	na	24.7000317038091	24.5572485733286	25.3424784646077	25.4002412582546	0	50.7427197228623	0.9707260577707	5172880	circular
ASM201226v1	Escherichia coli (E. coli)	strain=Ecol_AZ161	562	SAMN05511166	PRJNA316786	University of Oxford	2017-03-03	na	major	Complete Genome	full	HGAP v. unspecified	XX	PacBio	GCA_002012265.1	GCF_002012265.1	yes	na	na	1.01147215334742	Escherichia coli,Escherichia,Enterobacteriaceae,Enterobacterales,Gammaproteobacteria,Proteobacteria,Bacteria	USA: Lafayette	Homo sapiens	na	24.4876221670902	24.6322373815928	25.4308203419345	25.4493201093825	0	50.880140451317	0.965403379648327	5173038	circular
ASM231063v1	Escherichia coli (E. coli)	strain=1105	562	SAMN07618120	PRJNA402083	The Roslin Institute	2017-09-18	na	major	Complete Genome	full	De-novo v. Celera Assembler 8.1	20x	PacBio	GCA_002310635.1	GCF_002310635.1	yes	na	na	1.06934473193711	Escherichia coli,Escherichia,Enterobacteriaceae,Enterobacterales,Gammaproteobacteria,Proteobacteria,Bacteria	United Kingdom: Scotland, Edinburgh	canine	na	24.7332454702667	24.7590161258465	25.2862724412154	25.2214659626713	0	50.5077384038867	0.979894629221898	5133746	circular
ASM190106v1	Escherichia coli (E. coli)	strain=M6	562	SAMN03252441	PRJNA269191	Nanjing Agricultural University	2016-12-12	na	major	Complete Genome	full	Newbler v. 2.7	30-80x	Il;lumina Miseq; Roche 454 GS Junior	GCA_001901065.1	GCF_001901065.1	yes	na	na	1.05127767299834	Escherichia coli,Escherichia,Enterobacteriaceae,Enterobacterales,Gammaproteobacteria,Proteobacteria,Bacteria	na	mouse	feces	24.7880338136513	24.7484305095719	25.1448966820792	25.3186389946975	0	50.4635356767768	0.981628886261725	5310163	circular
ASM216497v2	Escherichia coli (E. coli)	strain=SCEC020026	562	SAMN06909178	PRJNA418674	West China Hospital, Sichuan University	2019-01-22	na	major	Complete Genome	full	Unicycler v. 0.4.7	200.0x	Illumina HiSeq; Oxford Nanopore MiniION	GCA_002164975.2	GCF_002164975.2	yes	na	na	1.0902636608246	Escherichia coli,Escherichia,Enterobacteriaceae,Enterobacterales,Gammaproteobacteria,Proteobacteria,Bacteria	China: Sichuan	Homo sapiens	na	24.709981401772	24.7069491925878	25.3363055766804	25.2467638289598	0	50.5830694056402	0.976946064661897	4913909	circular
ASM201204v1	Escherichia coli (E. coli)	strain=Ecol_545	562	SAMN05511169	PRJNA316786	University of Oxford	2017-03-03	na	major	Complete Genome	full	HGAP v. unspecified	XX	PacBio	GCA_002012045.1	GCF_002012045.1	yes	na	na	1.0331497190296	Escherichia coli,Escherichia,Enterobacteriaceae,Enterobacterales,Gammaproteobacteria,Proteobacteria,Bacteria	Viet Nam: Ho Chi Minh City	Homo sapiens	na	24.7102084634026	24.6627106648668	25.0508052070931	25.5762756646375	0	50.6270808717305	0.975227452938899	5276034	circular
ASM295343v1	Escherichia coli (E. coli)	strain=HS13-1	562	SAMN08409128	PRJNA431867	The Hong Kong Polytechnic University	2018-02-04	na	major	Complete Genome	full	Canu v. 1.3	60.0x	MinION; Illumina NextSeq 500	GCA_002953435.1	GCF_002953435.1	yes	na	na	1.02473623370545	Escherichia coli,Escherichia,Enterobacteriaceae,Enterobacterales,Gammaproteobacteria,Proteobacteria,Bacteria	China:Shenzhen	Homo sapiens	faecal sample	24.7807971458078	24.7971630919647	25.1440707383364	25.277969023891	0	50.4220397622275	0.983259710863834	5554216	circular
ASM190079v1	Escherichia coli (E. coli)	strain=H2	562	SAMN03252430	PRJNA269191	Nanjing Agricultural University	2016-12-12	na	major	Complete Genome	full	Newbler v. 2.7	30-80x	Illumina Miseq; Roche 454 GS Junior	GCA_001900795.1	GCF_001900795.1	yes	na	na	1.11103438921098	Escherichia coli,Escherichia,Enterobacteriaceae,Enterobacterales,Gammaproteobacteria,Proteobacteria,Bacteria	na	na	river water	24.5787386636417	24.6225801187848	25.4580580135823	25.3406232039912	0	50.7986812175735	0.968555041255786	4577859	circular
ASM169363v1	Escherichia coli (E. coli)	strain=O177	562	SAMN05407982	PRJNA329265	Leiden University Medical Center	2016-07-26	na	major	Complete Genome	full	SMRT analysis v. 2.3.0	30.0x	PacBio	GCA_001693635.1	GCF_001693635.1	yes	na	na	1.03485953314145	Escherichia coli,Escherichia,Enterobacteriaceae,Enterobacterales,Gammaproteobacteria,Proteobacteria,Bacteria	Netherlands: Leiden	Homo sapiens	feces	24.7605315350041	24.8339089603081	25.2972677464359	25.108291758252	0	50.4055595046878	0.983908143916145	5494878	circular
ASM201212v1	Escherichia coli (E. coli)	strain=Ecol_AZ155	562	SAMN05511168	PRJNA316786	University of Oxford	2017-03-03	na	major	Complete Genome	full	HGAP v. unspecified	XX	PacBio	GCA_002012125.1	GCF_002012125.1	yes	na	na	1.02187740285179	Escherichia coli,Escherichia,Enterobacteriaceae,Enterobacterales,Gammaproteobacteria,Proteobacteria,Bacteria	China: Beijing	Homo sapiens	na	24.5802490697359	24.5308602514508	25.3964611752613	25.492429503552	0	50.8888906788134	0.96506543306579	5090221	circular
ASM80116v1	Escherichia coli (E. coli)	strain=RM9387	562	SAMN03264844	PRJNA253935	USDA-ARS	2014-12-15	na	major	Complete Genome	full	CLC Genomics Workbench v. 7.0	>30x	Sequence generated by Ion Torrent and Pacific Biosciences technologies	GCA_000801165.1	GCF_000801165.1	yes	na	25887577	1.0598703705066	Escherichia coli,Escherichia,Enterobacteriaceae,Enterobacterales,Gammaproteobacteria,Proteobacteria,Bacteria	USA: California	na	Cow feces	24.6946525464236	24.5913288128699	25.354787519806	25.3591910884581	0	50.7139786082641	0.971842137253695	4995948	circular
ASM301799v1	Escherichia coli (E. coli)	strain=2014C-3307	562	SAMN08579572	PRJNA218110	CDC	2018-03-26	na	major	Complete Genome	full	HGAP v. 3	126.946x	PacBio	GCA_003017995.1	GCF_003017995.1	yes	na	na	1.01814640698282	Escherichia coli,Escherichia,Enterobacteriaceae,Enterobacterales,Gammaproteobacteria,Proteobacteria,Bacteria	USA	Homo sapiens	stool	24.5824603748407	24.6627189235186	25.4598015109933	25.2950191906473	0	50.7548207016406	0.970256196703845	5251777	linear
ASM301849v1	Escherichia coli (E. coli)	strain=2015C-4498	562	SAMN08579594	PRJNA218110	CDC	2018-03-26	na	major	Complete Genome	full	HGAP v. 3	118.255x	PacBio	GCA_003018495.1	GCF_003018495.1	yes	na	na	1.00479145904412	Escherichia coli,Escherichia,Enterobacteriaceae,Enterobacterales,Gammaproteobacteria,Proteobacteria,Bacteria	USA	Homo sapiens	rectal swab	24.7326863942669	24.6558891152717	25.3491731432372	25.2622513472242	0	50.6114244904614	0.975838479291305	5501497	circular
ASM83314v1	Escherichia coli (E. coli)	strain=BL21 (TaKaRa)	562	SAMN03301757	PRJNA272570	KRIBB	2015-02-05	na	major	Complete Genome	full	CLC Genomics Workbench v. 6.5.1	850.0x	Illumina HiSeq	GCA_000833145.1	GCF_000833145.1	yes	na	na	1.11859362261096	Escherichia coli,Escherichia,Enterobacteriaceae,Enterobacterales,Gammaproteobacteria,Proteobacteria,Bacteria	na	na	NA(common laboratory strain)	24.6212444110335	24.5778709830442	25.364975029361	25.4359095765614	0	50.8008846059224	0.968469659056724	4528118	circular
ASM278721v1	Escherichia coli (E. coli)	strain=AR_0006	562	SAMN04014847	PRJNA292901	Centers for Disease Control and Prevention	2017-11-20	na	major	Complete Genome	full	canu v. 1.6	244x	PacBio RSII	GCA_002787215.1	GCF_002787215.1	yes	na	na	1.01443008815613	Escherichia coli,Escherichia,Enterobacteriaceae,Enterobacterales,Gammaproteobacteria,Proteobacteria,Bacteria	na	na	na	24.6686246037045	24.6495183755037	25.2856082289386	25.3962487918532	0	50.6818570207918	0.973092658364429	5354275	circular
ASM161247v1	Escherichia coli (E. coli)	strain=28RC1	562	SAMN04202540	PRJNA299666	USDA	2016-04-06	na	major	Complete Genome	full	SMRT Analysis v. 2.3.0	107.5X	PacBio; IonTorrent	GCA_001612475.1	GCF_001612475.1	yes	na	na	0.995757834276271	Escherichia coli,Escherichia,Enterobacteriaceae,Enterobacterales,Gammaproteobacteria,Proteobacteria,Bacteria	USA:midwest	na	Bovine carcass	24.7913602082827	24.6625125662336	25.3816564267258	25.1644707987579	0	50.5461272254837	0.978390936933804	5643099	circular
ASM167749v1	Escherichia coli (E. coli)	strain=09-00049	562	SAMN02808333	PRJNA241122	FDA	2016-07-01	na	major	Complete Genome	full	SMRT Portal HGAP v. 2.3.0	169X	PacBio RS	GCA_001677495.1	GCF_001677495.1	yes	na	na	1.01971403537909	Escherichia coli,Escherichia,Enterobacteriaceae,Enterobacterales,Gammaproteobacteria,Proteobacteria,Bacteria	USA: MI	na	lettuce	24.7669294338561	24.7364859348495	25.1487975906456	25.3477870406488	0	50.4965846312944	0.980331951757916	5511850	circular
ASM190049v1	Escherichia coli (E. coli)	strain=C2	562	SAMN03252410	PRJNA269191	Nanjing Agricultural University	2016-12-12	na	major	Complete Genome	full	Newbler v. 2.7	30-80x	Illumina Miseq; Roche 454 GS Junior	GCA_001900495.1	GCF_001900495.1	yes	na	na	1.08327066131021	Escherichia coli,Escherichia,Enterobacteriaceae,Enterobacterales,Gammaproteobacteria,Proteobacteria,Bacteria	na	cow	na	24.6411706190459	24.6255217416661	25.3786395314303	25.3546681078577	0	50.733307639288	0.97109166843598	4818237	circular
ASM190144v1	Escherichia coli (E. coli)	strain=S56	562	SAMN03252458	PRJNA269191	Nanjing Agricultural University	2016-12-12	na	major	Complete Genome	full	Newbler v. 2.7	30-80x	Illumina Miseq; Roche 454 GS Junior	GCA_001901445.1	GCF_001901445.1	yes	na	na	1.04208638938456	Escherichia coli,Escherichia,Enterobacteriaceae,Enterobacterales,Gammaproteobacteria,Proteobacteria,Bacteria	na	na	forest soil	24.5714690891698	24.5842882615239	25.3989466646316	25.4452959846747	0	50.8442426493063	0.966791022726825	4992522	circular
ASM295287v1	Escherichia coli (E. coli)	strain=6FA	562	SAMN08380016	PRJNA430697	University of Texas at Austin	2018-02-01	na	major	Complete Genome	full	unknown v. not applicable	100x	illumina	GCA_002952875.1	GCF_002952875.1	yes	na	na	1.09858312869069	Escherichia coli,Escherichia,Enterobacteriaceae,Enterobacterales,Gammaproteobacteria,Proteobacteria,Bacteria	na	na	na	24.6154431529147	24.5796724226587	25.3749047690294	25.4299796553972	0	50.8048844244266	0.968314683379553	4651848	circular
ASM59970v1	Escherichia coli (E. coli)	strain=ST2747	562	SAMN02666698	PRJNA238952	University of Antwerpen	2014-03-19	na	major	Complete Genome	full	HGAP, SMRT Analysis Portal v. 2.0.1	25x	PacBio	GCA_000599705.1	GCF_000599705.1	yes	na	24723707	1.03671266347483	Escherichia coli,Escherichia,Enterobacteriaceae,Enterobacterales,Gammaproteobacteria,Proteobacteria,Bacteria	Belgium	na	water	24.6421234148233	24.5752529937479	25.372393988577	25.4102296028518	0	50.7826235914288	0.969177504584033	5090442	circular
ASM190063v1	Escherichia coli (E. coli)	strain=D3	562	SAMN03252421	PRJNA269191	Nanjing Agricultural University	2016-12-12	na	major	Complete Genome	full	Newbler v. 2.7	30-80x	Illumina Miseq; Roche 454 GS Junior	GCA_001900635.1	GCF_001900635.1	yes	na	na	1.02974104728632	Escherichia coli,Escherichia,Enterobacteriaceae,Enterobacterales,Gammaproteobacteria,Proteobacteria,Bacteria	na	dog	na	24.6753494778339	24.6373063971006	25.3030030161364	25.3843411089291	0	50.6873441250655	0.972879063327148	5236169	circular
ASM157732v1	Escherichia coli (E. coli)	strain=ZH063	562	SAMN04381853	PRJNA307507	University of Minnesota	2016-02-29	na	major	Complete Genome	full	HGAP v. 3	100x	PacBio	GCA_001577325.1	GCF_001577325.1	yes	na	na	1.02977269318919	Escherichia coli,Escherichia,Enterobacteriaceae,Enterobacterales,Gammaproteobacteria,Proteobacteria,Bacteria	Canada: Winnipeg	Homo sapiens	na	24.6589939790831	24.6151036867268	25.2665887891378	25.4593135450522	0	50.72590233419	0.97137942152679	5197049	circular
ASM172152v1	Escherichia coli (E. coli)	strain=MS6198	562	SAMN04939501	PRJNA301656	University of Queensland	2016-09-08	na	major	Complete Genome	full	HGAP v. 2.0	120x	PacBio	GCA_001721525.1	GCF_001721525.1	yes	na	na	1.00776150273108	Escherichia coli,Escherichia,Enterobacteriaceae,Enterobacterales,Gammaproteobacteria,Proteobacteria,Bacteria	United Kingdom	Homo sapiens	urine	24.7912285172479	24.708725320249	25.2246203111799	25.2754258513232	0	50.5000461625031	0.980196209686859	5599783	circular
ASM286388v1	Escherichia coli (E. coli)	strain=SMN013SH2	562	SAMN07716515	PRJNA412521	University of Idaho	2018-01-05	na	major	Complete Genome	full	Canu v. 1.4; Pilon v. 1.22; MapSolver v. 3.2.0	350.0x	PacBio; Illumina	GCA_002863885.1	GCF_002863885.1	yes	na	na	1.0628563514687	Escherichia coli,Escherichia,Enterobacteriaceae,Enterobacterales,Gammaproteobacteria,Proteobacteria,Bacteria	USA: Latah, ID	na	cattle	24.7844855762554	24.8026752456221	25.1792203490863	25.2336188290362	0	50.4128391781225	0.983621665240323	5277721	circular
ASM295305v1	Escherichia coli (E. coli)	strain=5A	562	SAMN08380013	PRJNA430697	University of Texas at Austin	2018-02-01	na	major	Complete Genome	full	unknown v. not applicable	100x	illumina	GCA_002953055.1	GCF_002953055.1	yes	na	na	1.09858011033636	Escherichia coli,Escherichia,Enterobacteriaceae,Enterobacterales,Gammaproteobacteria,Proteobacteria,Bacteria	na	na	na	24.6154861465809	24.5796079321594	25.3749692595287	25.429936661731	0	50.8049059212597	0.968313850536121	4651848	circular
ASM199918v1	Escherichia coli (E. coli)	strain=MGY	562	SAMN06227049	PRJNA361209	sequencing center	2017-02-14	na	major	Complete Genome	full	combination of alignment to reference genome SNP calling and velvet of unmapped contigs v. 2014-11	100.0x	Illumina HiSeq	GCA_001999185.1	GCF_001999185.1	yes	na	25530806	1.10221856481941	Escherichia coli,Escherichia,Enterobacteriaceae,Enterobacterales,Gammaproteobacteria,Proteobacteria,Bacteria	Israel	na	na	24.6187612043545	24.592809744138	25.3652371898854	25.4231918616221	0	50.7884290515075	0.968952414310436	4643284	circular
ASM190067v1	Escherichia coli (E. coli)	strain=D5	562	SAMN03252423	PRJNA269191	Nanjing Agricultural University	2016-12-12	na	major	Complete Genome	full	Newbler v. 2.7	30-80x	Illumina Miseq; Roche 454 GS Junior	GCA_001900675.1	GCF_001900675.1	yes	na	na	1.04090330508708	Escherichia coli,Escherichia,Enterobacteriaceae,Enterobacterales,Gammaproteobacteria,Proteobacteria,Bacteria	na	dog	na	24.6050477696346	24.5695831593309	25.3840538360754	25.441315234959	0	50.8253690710344	0.967521374222355	5019088	circular
ASM295175v1	Escherichia coli (E. coli)	strain=13TMH22	562	SAMN06219549	PRJNA361032	The University of Hong Kong	2018-02-05	na	major	Complete Genome	full	HGAP v. NOV-2016	175.0x	PacBio	GCA_002951755.1	GCF_002951755.1	yes	na	na	1.06393822607107	Escherichia coli,Escherichia,Enterobacteriaceae,Enterobacterales,Gammaproteobacteria,Proteobacteria,Bacteria	Hong Kong	Homo sapiens	urine	24.5598032485211	24.6571793174291	25.4304958671785	25.3525215668713	0	50.7830174340498	0.96916223282452	4901615	circular
ASM294493v1	Escherichia coli (E. coli)	strain=FDAARGOS_144	562	SAMN03996288	PRJNA231221	University of Maryland School of Medicine Institute for Genome Sciences (IGS) - sequencing center	2018-02-20	na	major	Complete Genome	full	HGAP3 v. Oct 2014	371.832x	PacBio; Illumina	GCA_002944935.1	GCF_002944935.1	yes	na	na	1.0620722859303	Escherichia coli,Escherichia,Enterobacteriaceae,Enterobacterales,Gammaproteobacteria,Proteobacteria,Bacteria	USA: DC	Homo sapiens	Urine	24.6865487145749	24.6416476442768	25.2434016334034	25.4284020077449	0	50.6718036411483	0.97348412360034	5022152	linear
ASM104321v1	Escherichia coli (E. coli)	strain=NCM3722	562	SAMN03659038	PRJNA284094	University of California - San Diego	2015-06-30	na	major	Complete Genome	full	SPAdes v. 3.1.0	68.0x	PacBio; Illumina HiSeq	GCA_001043215.1	GCF_001043215.1	yes	na	26251500	1.09064142540673	Escherichia coli,Escherichia,Enterobacteriaceae,Enterobacterales,Gammaproteobacteria,Proteobacteria,Bacteria	USA: California	Homo sapiens	na	24.6471935739932	24.5939230751238	25.3904308230524	25.3684525278306	0	50.758883350883	0.970098500960433	4745591	circular
ASM118368v1	Escherichia coli (E. coli)	strain=DH1Ec169	562	SAMN03863378	PRJNA290012	Joint Genome Institute	2015-07-21	na	major	Complete Genome	full	Geneious v. 8.1.2	>200x	Illumina	GCA_001183685.1	GCF_001183685.1	yes	na	na	1.10244173917116	Escherichia coli,Escherichia,Enterobacteriaceae,Enterobacterales,Gammaproteobacteria,Proteobacteria,Bacteria	USA: Walnut Creek	na	na	24.6056966427322	24.5694672896669	25.3737372334919	25.4486039984189	6.50826701770813e-05	50.8223412319108	0.967589503757896	4609522	circular
ASM295389v1	Escherichia coli (E. coli)	strain=1A	562	SAMN08380000	PRJNA430697	University of Texas at Austin	2018-02-01	na	major	Complete Genome	full	unknown v. not applicable	100x	illumina	GCA_002953895.1	GCF_002953895.1	yes	na	na	1.09856538737202	Escherichia coli,Escherichia,Enterobacteriaceae,Enterobacterales,Gammaproteobacteria,Proteobacteria,Bacteria	na	na	na	24.6154385227233	24.5795603777158	25.3749846566651	25.4300164428958	0	50.8050010995609	0.968310163088734	4651857	circular
ASM201216v1	Escherichia coli (E. coli)	strain=Ecol_AZ162	562	SAMN05511185	PRJNA316786	University of Oxford	2017-03-03	na	major	Complete Genome	full	HGAP v. unspecified	XX	PacBio	GCA_002012165.1	GCF_002012165.1	yes	na	na	1.00924734683171	Escherichia coli,Escherichia,Enterobacteriaceae,Enterobacterales,Gammaproteobacteria,Proteobacteria,Bacteria	USA: Boston	Homo sapiens	na	24.6554010800703	24.6235057103362	25.4318767594304	25.2892164501631	0	50.7210932095935	0.971566338027702	5351874	circular
ASM301813v1	Escherichia coli (E. coli)	strain=2014C-3050	562	SAMN03569438	PRJNA218110	CDC	2018-03-26	na	major	Complete Genome	full	HGAP v. 3	47.07x	PacBio	GCA_003018135.1	GCF_003018135.1	yes	na	na	0.966882450477294	Escherichia coli,Escherichia,Enterobacteriaceae,Enterobacterales,Gammaproteobacteria,Proteobacteria,Bacteria	USA	na	Stool	24.6663345626743	24.6823951395549	25.3410873705811	25.3101829271896	0	50.6512702977707	0.974284147507376	5753218	linear
ASM98846v1	Escherichia coli (E. coli)	strain=SQ2203	562	SAMN03276542	PRJNA241498	AstraZeneca	2015-05-06	na	major	Complete Genome	full	CLCBio Genomics Workbench v. 7.0.4	50x	Illumina	GCA_000988465.1	GCF_000988465.1	yes	na	26438293	1.10969033675538	Escherichia coli,Escherichia,Enterobacteriaceae,Enterobacterales,Gammaproteobacteria,Proteobacteria,Bacteria	USA	na	na	24.6189554168121	24.6036252570679	25.3510899721864	25.4263293539337	0	50.7774193261201	0.969379328983734	4605301	circular
ASM167514v1	Escherichia coli (E. coli)	strain=ECONIH2	562	SAMN03455931	PRJNA279612	NHGRI	2016-06-22	na	major	Complete Genome	full	SMRT Portal v. 2.3	166x	PacBio RSII	GCA_001675145.1	GCF_001675145.1	yes	na	na	1.0403484875196	Escherichia coli,Escherichia,Enterobacteriaceae,Enterobacterales,Gammaproteobacteria,Proteobacteria,Bacteria	USA	Homo sapiens	na	24.7720693098349	24.7081894504832	25.1988978004773	25.3208434392046	0	50.5197412396819	0.979424231916943	5331884	circular
ASM295375v1	Escherichia coli (E. coli)	strain=8FA	562	SAMN08380020	PRJNA430697	University of Texas at Austin	2018-02-01	na	major	Complete Genome	full	unknown v. not applicable	100x	illumina	GCA_002953755.1	GCF_002953755.1	yes	na	na	1.09856642267073	Escherichia coli,Escherichia,Enterobacteriaceae,Enterobacterales,Gammaproteobacteria,Proteobacteria,Bacteria	na	na	na	24.6154163645467	24.5795811514948	25.375006798372	25.4299956855865	0	50.8050024839585	0.96831010945378	4651849	circular
ASM166347v1	Escherichia coli (E. coli)	strain=Eco889	562	SAMN03455974	PRJNA279654	NHGRI	2016-06-16	na	major	Complete Genome	full	SMRT Portal v. 2.2	150x	PacBio RSII	GCA_001663475.1	GCF_001663475.1	yes	na	na	1.01004721727025	Escherichia coli,Escherichia,Enterobacteriaceae,Enterobacterales,Gammaproteobacteria,Proteobacteria,Bacteria	USA	Homo sapiens	na	24.6798467601426	24.5667728824483	25.3252544585781	25.428125898831	0	50.7533803574091	0.970312111149889	5312456	circular
ASM221509v1	Escherichia coli (E. coli)	strain=PSUO2	562	SAMN03783363	PRJNA287563	Pennsylvania State University	2017-07-06	na	major	Complete Genome	full	SMRT v. 2.3.0; DNASTAR SeqMn NGen v. 11.0	264x	IonTorrent; PacBio	GCA_002215095.1	GCF_002215095.1	yes	na	na	1.06548678478338	Escherichia coli,Escherichia,Enterobacteriaceae,Enterobacterales,Gammaproteobacteria,Proteobacteria,Bacteria	USA	Gallus gallus domesticus	peritoneal cavity	24.652534975885	24.7135050757112	25.3554388010141	25.2785211473898	0	50.6339599484038	0.974959100609559	5035255	circular
ASM148545v1	Escherichia coli (E. coli)	strain=ST648	562	SAMN02800875	PRJNA248607	Peking University People's hospital	2016-01-05	na	major	Complete Genome	full	Newbler v. 2.3; Consed	40x; 350x	Roche 454 GS FLX; Illumina Hiseq 2000; Sanger	GCA_001485455.1	GCF_001485455.1	yes	na	na	1.05238834860619	Escherichia coli,Escherichia,Enterobacteriaceae,Enterobacterales,Gammaproteobacteria,Proteobacteria,Bacteria	China:Beijing	Homo sapiens	Pleural Effusion	24.7004522086164	24.7332284800586	25.204818015671	25.3612126027169	0.000288692936954082	50.566030618388	0.977606509432023	5195832	circular
ASM279644v1	Escherichia coli (E. coli)	strain=AR_0019	562	SAMN04014860	PRJNA292901	Centers for Disease Control and Prevention	2017-11-27	na	major	Complete Genome	full	canu v. 1.6	405x	PacBio RSII	GCA_002796445.1	GCF_002796445.1	yes	na	na	1.07444654828257	Escherichia coli,Escherichia,Enterobacteriaceae,Enterobacterales,Gammaproteobacteria,Proteobacteria,Bacteria	na	na	na	24.5182609115638	24.5794600200777	25.569131584862	25.3331474834965	0	50.9022790683585	0.964548578772012	4720657	circular
ASM188807v1	Escherichia coli (E. coli)	strain=FMU073332	562	SAMN05945146	PRJNA350704	Centro de Ciencias Genomicas	2016-12-02	na	major	Complete Genome	full	HGAP_3 in SMRT analysis v. 2.3, Spades v. 3.5.0	290X	Illumina HiSeq and PacBio RSII	GCA_001888075.1	GCF_001888075.1	yes	na	na	1.08378402176919	Escherichia coli,Escherichia,Enterobacteriaceae,Enterobacterales,Gammaproteobacteria,Proteobacteria,Bacteria	Mexico: Tlaltizpan, Morelos	Homo sapiens	feces	24.6785476229726	24.8043134266194	25.2484656054318	25.2686534358732	1.99091029993462e-05	50.517119041305	0.979526584030507	5022828	circular
ASM276351v3	Escherichia coli (E. coli)	strain=BH100 substr. MG2014	562	SAMN07210972	PRJNA389912	UFMG	2018-01-05	na	major	Complete Genome	full	Newbler v. 2.9	145.98x	IonTorrent	GCA_002763515.3	GCF_002763515.2	yes	na	na	1.07310603101934	Escherichia coli,Escherichia,Enterobacteriaceae,Enterobacterales,Gammaproteobacteria,Proteobacteria,Bacteria	Brazil: Belo Horizonte	Homo sapiens	urine	24.8098069134451	24.7686284112799	25.1503621744559	25.2712025008191	0	50.4215646752751	0.983278397725654	5194458	circular
ASM301767v2	Escherichia coli (E. coli)	strain=2014C-3084	562	SAMN03569446	PRJNA218110	CDC	2018-03-26	na	minor	Complete Genome	full	HGAP v. 3	103.5x	PacBio	GCA_003017675.2	GCF_003017675.2	yes	na	na	1.07482435776496	Escherichia coli,Escherichia,Enterobacteriaceae,Enterobacterales,Gammaproteobacteria,Proteobacteria,Bacteria	USA	na	Stool	24.6920190408161	24.5797912526256	25.4503608726843	25.277828833874	0	50.7281897065582	0.971290530540493	4880253	linear
ASM218013v1	Escherichia coli (E. coli)	strain=AR_0162	562	SAMN04015003	PRJNA292902	Centers for Disease Control and Prevention	2017-06-08	na	major	Complete Genome	full	canu v. 1.3	154x	PacBio RSII	GCA_002180135.1	GCF_002180135.1	yes	na	na	1.04213401782419	Escherichia coli,Escherichia,Enterobacteriaceae,Enterobacterales,Gammaproteobacteria,Proteobacteria,Bacteria	na	na	na	24.5453502477107	24.6839316113411	25.3871066411041	25.3836114998441	0	50.7707181409482	0.969639265735476	5064173	circular
ASM216365v1	Escherichia coli (E. coli)	strain=KSC9	562	SAMN06093946	PRJNA355857	University of Guelph	2017-06-02	na	major	Complete Genome	full	HGAP v. 2; Quiver v. 2016-09-27	254.0x	PacBio	GCA_002163655.1	GCF_002163655.1	yes	na	na	1.08509496186974	Escherichia coli,Escherichia,Enterobacteriaceae,Enterobacterales,Gammaproteobacteria,Proteobacteria,Bacteria	USA	na	porcine	24.689401210184	24.6295922528452	25.2869347085549	25.3940718284158	0	50.6810065369707	0.973125769060093	4855460	circular
ASM190035v1	Escherichia coli (E. coli)	strain=C11	562	SAMN03252418	PRJNA269191	Nanjing Agricultural University	2016-12-12	na	major	Complete Genome	full	Newbler v. 2.7	30-80x	Illumina Miseq; Roche 454 GS Junior	GCA_001900355.1	GCF_001900355.1	yes	na	na	0.985083851078545	Escherichia coli,Escherichia,Enterobacteriaceae,Enterobacterales,Gammaproteobacteria,Proteobacteria,Bacteria	na	cow	na	24.5587138851813	24.6080068023856	25.3980970976279	25.4351822148052	0	50.8332793124331	0.967215205325962	5414571	circular
ASM188657v1	Escherichia coli (E. coli)	strain=MRSN346355	562	SAMN06029896	PRJNA353939	Walter Reed Army Institute of Research	2016-11-28	na	major	Complete Genome	full	HGAP v. 2.0	300.0x	PacBio; Illumina MiSeq	GCA_001886575.1	GCF_001886575.1	yes	na	na	1.03591769855875	Escherichia coli,Escherichia,Enterobacteriaceae,Enterobacterales,Gammaproteobacteria,Proteobacteria,Bacteria	USA	Homo sapiens	Clinical	24.6551372861558	24.5806019684989	25.423601885986	25.3406588593594	0	50.7642607453454	0.969889810897505	5114354	circular
ASM301819v1	Escherichia coli (E. coli)	strain=89-3156	562	SAMN08579571	PRJNA218110	CDC	2018-03-26	na	major	Complete Genome	full	HGAP v. 3	99.281x	PacBio	GCA_003018195.1	GCF_003018195.1	yes	na	na	1.01118867471907	Escherichia coli,Escherichia,Enterobacteriaceae,Enterobacterales,Gammaproteobacteria,Proteobacteria,Bacteria	USA	na	na	24.54116812201	24.5945829329951	25.3116859201409	25.552563024854	0	50.8642489449949	0.966017430202125	5191444	circular
ASM295301v1	Escherichia coli (E. coli)	strain=9FA	562	SAMN08380022	PRJNA430697	University of Texas at Austin	2018-02-01	na	major	Complete Genome	full	unknown v. not applicable	100x	illumina	GCA_002953015.1	GCF_002953015.1	yes	na	na	1.09856366304506	Escherichia coli,Escherichia,Enterobacteriaceae,Enterobacterales,Gammaproteobacteria,Proteobacteria,Bacteria	na	na	na	24.6153624571057	24.5796132159979	25.3750177080201	25.4300066188763	0	50.8050243268964	0.968309263205285	4651847	circular
HUSEC2011CHR1	Escherichia coli (E. coli)	strain=HUSEC2011	562	SAMEA3865278	PRJEA76335	Justus-Liebig-University Giessen	2015-01-07	na	major	Complete Genome	full	na	200x	na	GCA_000967155.1	GCF_000967155.2	yes	na	na	1.00695839068104	Escherichia coli,Escherichia,Enterobacteriaceae,Enterobacterales,Gammaproteobacteria,Proteobacteria,Bacteria	Germany:Frankfurt am Main	Homo sapiens	na	24.6721130776325	24.677532544357	25.2833554398586	25.3669989381519	0	50.6503543780106	0.974319848854092	5443340	circular
ASM301825v1	Escherichia coli (E. coli)	strain=2012C-4502	562	SAMN08579579	PRJNA218110	CDC	2018-03-26	na	major	Complete Genome	full	HGAP v. 3	127.87x	PacBio	GCA_003018255.1	GCF_003018255.1	yes	na	na	1.0210959608557	Escherichia coli,Escherichia,Enterobacteriaceae,Enterobacterales,Gammaproteobacteria,Proteobacteria,Bacteria	USA	Homo sapiens	stool	24.5825026942314	24.4987347968372	25.4182078722875	25.5005546366439	0	50.9187625089314	0.963912614381771	5066380	circular
ASM215724v1	Escherichia coli (E. coli)	strain=81009	562	SAMN06808253	PRJNA383781	Arsanis Biosciences GmbH	2017-05-24	na	major	Complete Genome	full	Celera Assembler v. HGAP4	275.0x	PacBio	GCA_002157245.1	GCF_002157245.1	yes	na	na	1.02664648902933	Escherichia coli,Escherichia,Enterobacteriaceae,Enterobacterales,Gammaproteobacteria,Proteobacteria,Bacteria	United Arab Emirates: Tawam Hospital, Al Ain	Homo sapiens	urine	24.5544896425738	24.6486462965567	25.4386142129731	25.3582498478963	0	50.7968640608695	0.968625462394113	5147804	circular
ASM166058v1	Escherichia coli (E. coli)	strain=NGF1	562	SAMN05194365	PRJNA324008	Harvard University	2016-06-09	na	major	Complete Genome	full	SPAdes v. v3.7.1	22.0x	Illumina HiSeq	GCA_001660585.1	GCF_001660585.1	yes	na	na	1.06793876351832	Escherichia coli,Escherichia,Enterobacteriaceae,Enterobacterales,Gammaproteobacteria,Proteobacteria,Bacteria	USA: Massachusetts, Boston	Mus musculus	na	24.7699277550589	24.6534309893614	25.3047448588807	25.2718963966991	0	50.5766412555798	0.977197328993604	5074819	circular
ASM190081v1	Escherichia coli (E. coli)	strain=H3	562	SAMN03252431	PRJNA269191	Nanjing Agricultural University	2016-12-12	na	major	Complete Genome	full	Newbler v. 2.7	30-80x	Illumina Miseq; Roche 454 GS Junior	GCA_001900815.1	GCF_001900815.1	yes	na	na	1.09302457984538	Escherichia coli,Escherichia,Enterobacteriaceae,Enterobacterales,Gammaproteobacteria,Proteobacteria,Bacteria	na	na	river water	24.6047689735897	24.5807475783057	25.3564847722733	25.4579986758313	0	50.8144834481046	0.967942862237834	4679162	circular
ASM301879v1	Escherichia coli (E. coli)	strain=2012C-4606	562	SAMN04498549	PRJNA218110	CDC	2018-03-26	na	major	Complete Genome	full	HGAP v. 3	80.59x	PacBio	GCA_003018795.1	GCF_003018795.1	yes	na	na	0.97416255271166	Escherichia coli,Escherichia,Enterobacteriaceae,Enterobacterales,Gammaproteobacteria,Proteobacteria,Bacteria	USA	na	Stool	24.6556810616375	24.7166507503935	25.0185301746692	25.6091380132998	0	50.627668187969	0.975204538923713	5725796	linear
ASM299326v1	Escherichia coli (E. coli)	strain=AS19-RrmA-	562	SAMN08630919	PRJNA436719	Leiden University/Institute of Biology Leiden	2018-03-11	na	major	Complete Genome	full	other v. JAN-2014	166.0x	Illumina HiSeq; PacBio	GCA_002993265.1	GCF_002993265.1	yes	na	na	1.10947459159477	Escherichia coli,Escherichia,Enterobacteriaceae,Enterobacterales,Gammaproteobacteria,Proteobacteria,Bacteria	na	na	na	24.5903393258622	24.6336556740944	25.4253075113499	25.3506974886935	0	50.7760050000434	0.969434184511257	4607960	circular
ASM284822v1	Escherichia coli (E. coli)	strain=DH5alpha	562	SAMN07197446	PRJNA387700	ANSES Ploufragan CoVetLab	2017-12-28	na	major	Complete Genome	full	Celera Assembler v. 2.0	193x	PacBio	GCA_002848225.1	GCF_002848225.1	yes	na	na	1.11238913630073	Escherichia coli,Escherichia,Enterobacteriaceae,Enterobacterales,Gammaproteobacteria,Proteobacteria,Bacteria	France: Rennes	na	common laboratory strain	24.6404365614101	24.6015261062664	25.3414978701303	25.4165394621932	0	50.7580373323235	0.970131337925441	4605446	circular
ASM190104v1	Escherichia coli (E. coli)	strain=M3	562	SAMN03252440	PRJNA269191	Nanjing Agricultural University	2016-12-12	na	major	Complete Genome	full	Newbler v. 2.7	30-80x	Il;lumina Miseq; Roche 454 GS Junior	GCA_001901045.1	GCF_001901045.1	yes	na	na	1.04668130074786	Escherichia coli,Escherichia,Enterobacteriaceae,Enterobacterales,Gammaproteobacteria,Proteobacteria,Bacteria	na	mouse	feces	24.6520293358055	24.6922909664521	25.2900362762733	25.3656434214691	0	50.6556796977424	0.974112292968733	5146339	circular
ASM190051v1	Escherichia coli (E. coli)	strain=C3	562	SAMN03252411	PRJNA269191	Nanjing Agricultural University	2016-12-12	na	major	Complete Genome	full	Newbler v. 2.7	30-80x	Illumina Miseq; Roche 454 GS Junior	GCA_001900515.1	GCF_001900515.1	yes	na	na	1.01770413279364	Escherichia coli,Escherichia,Enterobacteriaceae,Enterobacterales,Gammaproteobacteria,Proteobacteria,Bacteria	na	cow	na	24.6516428344737	24.7415885345372	25.6262116068193	24.9805570241699	0	50.6067686309891	0.976020257866551	5413266	circular
ASM286008v1	Escherichia coli (E. coli)	strain=CRE1540	562	SAMN06198938	PRJNA360014	The University of Hong Kong	2018-01-04	na	major	Complete Genome	full	HGAP v. 22-Jan-2016	205	PacBio	GCA_002860085.1	GCF_002860085.1	yes	na	na	1.01250454573608	Escherichia coli,Escherichia,Enterobacteriaceae,Enterobacterales,Gammaproteobacteria,Proteobacteria,Bacteria	Hong Kong	Homo sapiens	Rectal Swab	24.686233128511	24.7216634384091	25.4293911989353	25.1627122341446	0	50.5921034330799	0.97659304939305	5464248	circular
ASM164472v1	Escherichia coli (E. coli)	strain=2011C-3911	562	SAMN04851092	PRJNA218110	CDC	2016-05-16	na	major	Complete Genome	full	PacBio Hierarchical Genome Assembly Process v. 3	missing	PacBio	GCA_001644725.1	GCF_001644725.1	yes	na	na	1.03954314647455	Escherichia coli,Escherichia,Enterobacteriaceae,Enterobacterales,Gammaproteobacteria,Proteobacteria,Bacteria	na	Homo sapiens	stool	24.5612653259515	24.5728093930226	25.325097763818	25.5408275172079	0	50.8659252810259	0.965952638185906	4989576	circular
ASM286384v1	Escherichia coli (E. coli)	strain=STEC299	562	SAMN07302603	PRJNA392470	National Institute for Communicable Disease Control and Prevention	2018-01-05	na	major	Complete Genome	full	SMRT v. SMRT 2.3.0	50.0x	PacBio	GCA_002863845.1	GCF_002863845.1	yes	na	na	1.07796492615041	Escherichia coli,Escherichia,Enterobacteriaceae,Enterobacterales,Gammaproteobacteria,Proteobacteria,Bacteria	China:Qinghai	Marmota	na	24.7615596668398	24.8153014376311	25.2719707778152	25.1511681177139	0	50.4231388955291	0.983216479386349	5157999	circular
ASM289947v1	Escherichia coli (E. coli)	strain=DH5alpha	562	SAMN08362704	PRJNA429943	Henan Nornal University	2018-01-25	na	major	Complete Genome	full	AllPaths v. Falcon (v0.3.0)	4833062.0x	PacBio	GCA_002899475.1	GCF_002899475.1	yes	na	na	1.07830561199827	Escherichia coli,Escherichia,Enterobacteriaceae,Enterobacterales,Gammaproteobacteria,Proteobacteria,Bacteria	China: Peking	na	water	24.6203338587421	24.6267480119229	25.4097092071238	25.3432089222112	0	50.752918129335	0.970330055607195	4833062	circular
ASM218005v1	Escherichia coli (E. coli)	strain=AR_0149	562	SAMN04014990	PRJNA292902	Centers for Disease Control and Prevention	2017-06-08	na	major	Complete Genome	full	canu v. 1.3	130x	PacBio RSII	GCA_002180055.1	GCF_002180055.1	yes	na	na	1.06487152400872	Escherichia coli,Escherichia,Enterobacteriaceae,Enterobacterales,Gammaproteobacteria,Proteobacteria,Bacteria	na	na	na	24.6808028498701	24.5671345517514	25.3447816545296	25.4072809438489	0	50.7520625983785	0.970363269594385	4924856	circular
ASM197176v1	Escherichia coli (E. coli)	strain=XH990	562	SAMN06236809	PRJNA362247	Zhejiang University	2017-01-26	na	major	Complete Genome	full	SMRT analysis v. 2.3.0	64.0x	PacBio	GCA_001971765.1	GCF_001971765.1	yes	na	na	1.04405200883924	Escherichia coli,Escherichia,Enterobacteriaceae,Enterobacterales,Gammaproteobacteria,Proteobacteria,Bacteria	China:Zhejiang	Homo sapiens	urine	24.7408643007764	24.7474333947515	25.2594462724344	25.2522560320376	0	50.5117023044721	0.979739257196773	5312757	circular
ASM156663v1	Escherichia coli (E. coli)	strain=G749	562	SAMN04381851	PRJNA307507	University of Minnesota	2016-02-23	na	major	Complete Genome	full	HGAP v. 3	100x	PacBio	GCA_001566635.1	GCF_001566635.1	yes	na	na	1.05081532815842	Escherichia coli,Escherichia,Enterobacteriaceae,Enterobacterales,Gammaproteobacteria,Proteobacteria,Bacteria	USA: Seattle	Homo sapiens	na	24.6804772132877	24.7648646391207	25.1313417006834	25.4233164469081	0	50.5546581475916	0.978057090368516	5219972	circular
ASM201202v1	Escherichia coli (E. coli)	strain=Ecol_542	562	SAMN05511186	PRJNA316786	University of Oxford	2017-03-03	na	major	Complete Genome	full	HGAP v. unspecified	XX	PacBio	GCA_002012025.1	GCF_002012025.1	yes	na	na	0.992029415788358	Escherichia coli,Escherichia,Enterobacteriaceae,Enterobacterales,Gammaproteobacteria,Proteobacteria,Bacteria	Viet Nam: Ho Chi Minh City	Homo sapiens	na	24.4808607451822	24.7047397515442	25.9450913522355	24.8693081510382	0	50.8143995032737	0.967946113257869	5395325	circular
ASM295307v1	Escherichia coli (E. coli)	strain=2FA	562	SAMN08380006	PRJNA430697	University of Texas at Austin	2018-02-01	na	major	Complete Genome	full	unknown v. not applicable	100x	illumina	GCA_002953075.1	GCF_002953075.1	yes	na	na	1.09856504270277	Escherichia coli,Escherichia,Enterobacteriaceae,Enterobacterales,Gammaproteobacteria,Proteobacteria,Bacteria	na	na	na	24.6154216560816	24.5795649384933	25.3750337500279	25.4299796553972	0	50.8050134054251	0.968309686329533	4651848	circular
ASM295385v1	Escherichia coli (E. coli)	strain=2F_0	562	SAMN08380005	PRJNA430697	University of Texas at Austin	2018-02-01	na	major	Complete Genome	full	unknown v. not applicable	100x	illumina	GCA_002953855.1	GCF_002953855.1	yes	na	na	1.09856805184634	Escherichia coli,Escherichia,Enterobacteriaceae,Enterobacterales,Gammaproteobacteria,Proteobacteria,Bacteria	na	na	na	24.6154001592485	24.5796079321594	25.3750122531949	25.4299796553972	0	50.804991908592	0.968310519169441	4651848	circular
ASM190094v1	Escherichia coli (E. coli)	strain=S40	562	SAMN03252454	PRJNA269191	Nanjing Agricultural University	2016-12-12	na	major	Complete Genome	full	Newbler v. 2.7	30-80x	Illumina Miseq; Roche 454 GS Junior	GCA_001900945.1	GCF_001900945.1	yes	na	na	0.981372500267293	Escherichia coli,Escherichia,Enterobacteriaceae,Enterobacterales,Gammaproteobacteria,Proteobacteria,Bacteria	na	na	forest soil	24.527081226919	24.5983327477509	25.4829295469333	25.3916564783968	0	50.8745860253301	0.965617960020562	5399183	circular
ASM295185v1	Escherichia coli (E. coli)	strain=FHI_NMBU_03	562	SAMN06250205	PRJNA362852	Norwegian University of Life Sciences	2018-02-06	na	major	Complete Genome	full	CANU v. DEC-2016	21.6x	Oxford Nanopore MinION; Illumina MiSeq	GCA_002951855.1	GCF_002951855.1	yes	na	na	1.09411893870269	Escherichia coli,Escherichia,Enterobacteriaceae,Enterobacterales,Gammaproteobacteria,Proteobacteria,Bacteria	Norway: south east	Homo sapiens	Fecal sample	24.6803788826837	24.6913801939657	25.2340358692285	25.3942050541221	0	50.6282409233506	0.975182194289479	4844877	circular
ASM301797v1	Escherichia coli (E. coli)	strain=2013C-4361	562	SAMN04516926	PRJNA218110	CDC	2018-03-26	na	major	Complete Genome	full	HGAP v. 3	81.415x	PacBio	GCA_003017975.1	GCF_003017975.1	yes	na	na	1.01829879029172	Escherichia coli,Escherichia,Enterobacteriaceae,Enterobacterales,Gammaproteobacteria,Proteobacteria,Bacteria	USA	na	Stool	24.7306140772343	24.6475662151276	25.2743316781291	25.347488029509	0	50.6218197076381	0.975432739825262	5388459	linear
ASM290310v1	Escherichia coli (E. coli)	strain=ECONIH5	562	SAMN06040386	PRJNA430813	NIH	2018-01-29	na	major	Complete Genome	full	canu v. 1.4	234x	PacBio RSII	GCA_002903105.1	GCF_002903105.1	yes	na	na	0.918618545670614	Escherichia coli,Escherichia,Enterobacteriaceae,Enterobacterales,Gammaproteobacteria,Proteobacteria,Bacteria	USA	na	na	24.6118037537235	24.6329875198256	25.4558698357935	25.2993388906574	0	50.7552087264509	0.970241134047102	6028201	circular
ASM301791v1	Escherichia coli (E. coli)	strain=2014C-3051	562	SAMN08579564	PRJNA218110	CDC	2018-03-26	na	major	Complete Genome	full	HGAP v. 3	92.732x	PacBio	GCA_003017915.1	GCF_003017915.1	yes	na	na	0.976075479217858	Escherichia coli,Escherichia,Enterobacteriaceae,Enterobacterales,Gammaproteobacteria,Proteobacteria,Bacteria	USA	Homo sapiens	stool	24.7149664181013	24.6422965846584	25.2500167395445	25.3927202576958	0	50.6427369972403	0.974616814360751	5690119	circular
ASM239346v1	Escherichia coli (E. coli)	strain=FDAARGOS_401	562	SAMN07312445	PRJNA231221	University of Maryland School of Medicine Institute for Genome Sciences (IGS) - sequencing center	2017-09-28	na	major	Complete Genome	full	SMRT v. 2.3.0, HGAP v. 3	801.007x	PacBio; Illumina	GCA_002393465.1	GCF_002393465.1	yes	na	na	1.01171056915639	Escherichia coli,Escherichia,Enterobacteriaceae,Enterobacterales,Gammaproteobacteria,Proteobacteria,Bacteria	Georgia	Homo sapiens	Stool	24.6409986310587	24.689482354579	25.3604956031462	25.309023411216	0	50.6695190143623	0.97357310559145	5387375	circular
ASM151572v1	Escherichia coli (E. coli)	strain=ACN002	562	SAMN04385793	PRJNA239653	Huazhong Agricultural University	2016-01-15	na	major	Complete Genome	full	Newbler v. Newbler version 2.3	35.8	454	GCA_001515725.1	GCF_001515725.1	yes	na	na	1.08053526543948	Escherichia coli,Escherichia,Enterobacteriaceae,Enterobacterales,Gammaproteobacteria,Proteobacteria,Bacteria	na	na	na	24.7104313565089	24.6019462160428	25.3226326355844	25.3649897918639	0	50.6876224274483	0.972868231157124	4879931	circular
ASM231073v1	Escherichia coli (E. coli)	strain=1283	562	SAMN07618124	PRJNA402083	The Roslin Institute	2017-09-18	na	major	Complete Genome	full	De-novo v. Celera Assembler 8.5	20x	PacBio	GCA_002310735.1	GCF_002310735.1	yes	na	na	1.0663650768564	Escherichia coli,Escherichia,Enterobacteriaceae,Enterobacterales,Gammaproteobacteria,Proteobacteria,Bacteria	United Kingdom: Scotland, Edinburgh	canine	na	24.5866100602189	24.6670360394565	25.3956055749004	25.3507483254242	0	50.7463539003246	0.970584925104546	4920052	circular
ASM293402v1	Escherichia coli (E. coli)	strain=DTU-1	562	SAMN05290638	PRJNA325487	Technical University of Denmark	2018-02-13	na	major	Complete Genome	full	HGAP v. 3.0	100.0x	PacBio	GCA_002934025.1	GCF_002934025.1	yes	na	28056767	1.12496399448365	Escherichia coli,Escherichia,Enterobacteriaceae,Enterobacterales,Gammaproteobacteria,Proteobacteria,Bacteria	Denmark	na	in vitro laboratory	24.6078239547357	24.5548023278357	25.3683914813565	25.4689822360721	0	50.8373737174286	0.967056767248323	4456672	circular
ASM201196v1	Escherichia coli (E. coli)	strain=Ecol_276	562	SAMN05511184	PRJNA316786	University of Oxford	2017-03-03	na	major	Complete Genome	full	HGAP v. unspecified	XX	PacBio	GCA_002011965.1	GCF_002011965.1	yes	na	na	1.03717918193383	Escherichia coli,Escherichia,Enterobacteriaceae,Enterobacterales,Gammaproteobacteria,Proteobacteria,Bacteria	USA: Pittsburgh	Homo sapiens	na	24.6749851988908	24.5816626205425	25.42285330272	25.3204988778467	0	50.7433521805667	0.970701494929955	5126305	circular
ASM167751v1	Escherichia coli (E. coli)	strain=08-00022	562	SAMN02688213	PRJNA241122	FDA	2016-07-01	na	major	Complete Genome	full	SMRT Portal HGAP v. 2.3.0	na	PacBio RS	GCA_001677515.1	GCF_001677515.1	yes	na	na	1.01037186407463	Escherichia coli,Escherichia,Enterobacteriaceae,Enterobacterales,Gammaproteobacteria,Proteobacteria,Bacteria	na	Homo sapiens	bagged lettuce	24.7081981274462	24.6777739391168	25.3075179818866	25.3065099515504	0	50.614027933437	0.975736847727491	5456185	circular
ASM189028v2	Escherichia coli (E. coli)	strain=9000	562	SAMN05544760	PRJNA336330	United State Department of Agriculture	2020-10-09	na	major	Complete Genome	full	HGAP v. 3	297.0x	PacBio RSII	GCA_001890285.2	GCF_001890285.2	yes	na	na	1.00768067808124	Escherichia coli,Escherichia,Enterobacteriaceae,Enterobacterales,Gammaproteobacteria,Proteobacteria,Bacteria	United Kingdom	na	Cattle faeces	24.7705473807074	24.7397190703393	25.2110714619836	25.2786620869697	0	50.4897335489533	0.980600668114896	5611725	circular
ASM293489v1	Escherichia coli (E. coli)	strain=ECONIH4	562	SAMN03455998	PRJNA430813	NIH	2018-02-04	na	major	Complete Genome	full	canu v. 1.4	197x	PacBio RSII	GCA_002934895.1	GCF_002934895.1	yes	na	na	0.940972412287903	Escherichia coli,Escherichia,Enterobacteriaceae,Enterobacterales,Gammaproteobacteria,Proteobacteria,Bacteria	USA	na	na	24.5364699492952	24.659289110259	25.4839221772192	25.3203187632266	0	50.8042409404458	0.968339613955119	5788999	circular
ASM190065v1	Escherichia coli (E. coli)	strain=D4	562	SAMN03252422	PRJNA269191	Nanjing Agricultural University	2016-12-12	na	major	Complete Genome	full	Newbler v. 2.7	30-80x	Illumina Miseq; Roche 454 GS Junior	GCA_001900655.1	GCF_001900655.1	yes	na	na	1.07427762003039	Escherichia coli,Escherichia,Enterobacteriaceae,Enterobacterales,Gammaproteobacteria,Proteobacteria,Bacteria	na	dog	na	24.6971308067489	24.6288697476063	25.3340921947764	25.3399072508684	0	50.6739994456448	0.973398608634876	4935464	circular
ASM227811v2	Escherichia coli (E. coli)	strain=CFSAN061770	562	SAMN06928086	PRJNA230969	FDA/CFSAN	2017-09-05	na	major	Complete Genome	full	HGAP v. v.3.0	286.0x	PacBio	GCA_002278115.2	GCF_002278115.2	yes	na	na	0.999170994120267	Escherichia coli,Escherichia,Enterobacteriaceae,Enterobacterales,Gammaproteobacteria,Proteobacteria,Bacteria	Egypt	na	Raw milk cheese	24.7197001357401	24.820248996306	25.2621002228603	25.1979506450937	0	50.4600508679539	0.981765739033525	5711651	circular
ASM295377v1	Escherichia coli (E. coli)	strain=7A	562	SAMN08380017	PRJNA430697	University of Texas at Austin	2018-02-01	na	major	Complete Genome	full	unknown v. not applicable	100x	illumina	GCA_002953775.1	GCF_002953775.1	yes	na	na	1.09857785594116	Escherichia coli,Escherichia,Enterobacteriaceae,Enterobacterales,Gammaproteobacteria,Proteobacteria,Bacteria	na	na	na	24.6154104116176	24.5796611320849	25.3750234853204	25.4299049709771	0	50.8049284562975	0.968312977470683	4651842	circular
ASM301761v1	Escherichia coli (E. coli)	strain=2014C-4135	562	SAMN08579556	PRJNA218110	CDC	2018-03-26	na	major	Complete Genome	full	HGAP v. 3	110.963x	PacBio	GCA_003017615.1	GCF_003017615.1	yes	na	na	1.04072801901738	Escherichia coli,Escherichia,Enterobacteriaceae,Enterobacterales,Gammaproteobacteria,Proteobacteria,Bacteria	USA	Homo sapiens	stool	24.6271804782148	24.6108302118294	25.3872612733218	25.374728036634	0	50.7619893099558	0.969977957116572	5082486	circular
ASM142093v1	Escherichia coli (E. coli)	strain=2012C-4227	562	SAMN03952643	PRJNA218110	CDC	2015-10-30	na	major	Complete Genome	full	HGAP v. v3	157	Pacific Biosciences	GCA_001420935.1	GCF_001420935.1	yes	na	26679598	1.02563447958937	Escherichia coli,Escherichia,Enterobacteriaceae,Enterobacterales,Gammaproteobacteria,Proteobacteria,Bacteria	USA	Homo sapiens	na	24.7225689787004	24.694923547173	25.2229587309147	25.3595487432119	0	50.5825074741266	0.976968026963687	5375210	circular
ASM301889v1	Escherichia coli (E. coli)	strain=2014C-3057	562	SAMN08579576	PRJNA218110	CDC	2018-03-26	na	major	Complete Genome	full	HGAP v. 3	81.261x	PacBio	GCA_003018895.1	GCF_003018895.1	yes	na	na	0.979166709479238	Escherichia coli,Escherichia,Enterobacteriaceae,Enterobacterales,Gammaproteobacteria,Proteobacteria,Bacteria	USA	Homo sapiens	stool	24.7011499999561	24.6875545462759	25.3025251581678	25.3087702956002	0	50.611295453768	0.975843516816265	5700435	linear
ASM188655v1	Escherichia coli (E. coli)	strain=MRSN346638	562	SAMN06029895	PRJNA353939	Walter Reed Army Institute of Research	2016-11-28	na	major	Complete Genome	full	HGAP v. 2.0	300.0x	PacBio; Illumina MiSeq	GCA_001886555.1	GCF_001886555.1	yes	na	na	1.03614575846939	Escherichia coli,Escherichia,Enterobacteriaceae,Enterobacterales,Gammaproteobacteria,Proteobacteria,Bacteria	USA	Homo sapiens	Clinical	24.649437955414	24.5901004945179	25.4219389903016	25.3385225597665	0	50.760461550068	0.970037248407683	5116498	circular
ASM190031v1	Escherichia coli (E. coli)	strain=C4	562	SAMN03252412	PRJNA269191	Nanjing Agricultural University	2016-12-12	na	major	Complete Genome	full	Newbler v. 2.7	30-80x	Illumina Miseq; Roche 454 GS Junior	GCA_001900315.1	GCF_001900315.1	yes	na	na	1.08087235904712	Escherichia coli,Escherichia,Enterobacteriaceae,Enterobacterales,Gammaproteobacteria,Proteobacteria,Bacteria	na	cow	na	24.7185438823872	24.7082242255047	25.2715171859358	25.2873072628743	0	50.5588244488101	0.977609124554224	4990476	circular
ASM201200v1	Escherichia coli (E. coli)	strain=Ecol_517	562	SAMN05511179	PRJNA316786	University of Oxford	2017-03-03	na	major	Complete Genome	full	HGAP v. unspecified	XX	PacBio	GCA_002012005.1	GCF_002012005.1	yes	na	na	1.07042289344099	Escherichia coli,Escherichia,Enterobacteriaceae,Enterobacterales,Gammaproteobacteria,Proteobacteria,Bacteria	Brazil: Rio de Janeiro	Homo sapiens	na	24.6601313662216	24.6720071431792	25.4184500460539	25.2494114445454	0	50.6678614905992	0.973637668101578	4968096	circular
ASM231065v1	Escherichia coli (E. coli)	strain=746	562	SAMN07618129	PRJNA402083	The Roslin Institute	2017-09-18	na	major	Complete Genome	full	De-novo v. Celera Assembler 8.10	20x	PacBio	GCA_002310655.1	GCF_002310655.1	yes	na	na	1.01756253819809	Escherichia coli,Escherichia,Enterobacteriaceae,Enterobacterales,Gammaproteobacteria,Proteobacteria,Bacteria	United Kingdom: Scotland, Edinburgh	canine	na	24.5902357425199	24.7160046908622	25.4589814632738	25.2347781033441	0	50.6937595666179	0.972629389788848	5319278	circular
ASM167998v1	Escherichia coli (E. coli)	strain=210205630	562	SAMN05177221	PRJNA323357	Agricultural Research Service	2016-07-06	na	major	Complete Genome	full	CANU v. May-2016; Geneious v. May-2016	91x	Illumina; PacBio	GCA_001679985.1	GCF_001679985.1	yes	na	na	1.01775635821909	Escherichia coli,Escherichia,Enterobacteriaceae,Enterobacterales,Gammaproteobacteria,Proteobacteria,Bacteria	USA	na	swine cecum	24.7297432078836	24.6783622927871	25.3454477006994	25.2463914908633	0	50.5918391915627	0.976602279936696	5424193	circular
ASM83003v1	Escherichia coli (E. coli)	strain=C41(DE3)	562	SAMN03292179	PRJNA273434	Stockholm University	2015-01-29	na	major	Complete Genome	full	Newbler v. 2009	43x (454)	454; Sanger	GCA_000830035.1	GCF_000830035.1	yes	na	na	1.10918998880438	Escherichia coli,Escherichia,Enterobacteriaceae,Enterobacterales,Gammaproteobacteria,Proteobacteria,Bacteria	Sweden	na	na	24.6079493828978	24.5573735312981	25.3939485828997	25.4407285029043	0	50.8346770858041	0.967161113883139	4557511	circular
ASM59784v1	Escherichia coli (E. coli)	strain=ST540	562	SAMN02647163	PRJNA238952	University of Antwerpen	2014-03-19	na	major	Complete Genome	full	SMRT PORTAL HGAP v. 2.O	28x	PacBio	GCA_000597845.1	GCF_000597845.1	yes	na	24723707	1.04041142940424	Escherichia coli,Escherichia,Enterobacteriaceae,Enterobacterales,Gammaproteobacteria,Proteobacteria,Bacteria	na	Homo sapiens	air	24.472174653666	24.4214247422945	25.3558955741244	25.7505050299151	0	51.1064006040395	0.956702072892526	4758629	circular
ASM189032v1	Escherichia coli (E. coli)	strain=319	562	SAMN05544768	PRJNA336330	United State Department of Agriculture	2016-12-07	na	major	Complete Genome	full	Celera 8.1 v. Mar-2014	132X	PacBio	GCA_001890325.1	GCF_001890325.1	yes	na	na	1.01268714591762	Escherichia coli,Escherichia,Enterobacteriaceae,Enterobacterales,Gammaproteobacteria,Proteobacteria,Bacteria	United Kingdom	Homo sapiens	na	24.7940460377718	24.7111345811364	25.2705534106228	25.2242659704691	0	50.4948193810918	0.980401182253674	5567385	circular
ASM287016v1	Escherichia coli (E. coli)	strain=SCEC020007	562	SAMN08281024	PRJNA418674	West China Hospital, Sichuan University	2018-01-10	na	major	Complete Genome	full	Unicycler v. 0.4.3	200.0x	Illumina HiSeq; MinION	GCA_002870165.1	GCF_002870165.1	yes	na	na	1.02522905970929	Escherichia coli,Escherichia,Enterobacteriaceae,Enterobacterales,Gammaproteobacteria,Proteobacteria,Bacteria	China: Sichuan, Zigong	Homo sapiens	na	24.4577188613692	24.615242384027	25.5405414808961	25.3864972737078	0	50.9270387546039	0.963593455371678	5029725	circular
ASM231057v1	Escherichia coli (E. coli)	strain=317	562	SAMN07618128	PRJNA402083	The Roslin Institute	2017-09-18	na	major	Complete Genome	full	De-novo v. Celera Assembler 8.9	20x	PacBio	GCA_002310575.1	GCF_002310575.1	yes	na	na	1.06515185965283	Escherichia coli,Escherichia,Enterobacteriaceae,Enterobacterales,Gammaproteobacteria,Proteobacteria,Bacteria	United Kingdom: Scotland, Edinburgh	canine	na	24.7200643780376	24.7440523233162	25.4011896229551	25.1346936756912	0	50.5358832986462	0.978791968650103	5135913	circular
ASM214271v1	Escherichia coli (E. coli)	strain=strain Z247	562	SAMN06925129	PRJNA386074	The First Affiliated Hospital, School of Medicine, Zhejiang University	2017-05-16	na	major	Complete Genome	full	SmrtPipe v. 2.3.0	165.0x	PacBio	GCA_002142715.1	GCF_002142715.1	yes	na	27506685	1.04842373948807	Escherichia coli,Escherichia,Enterobacteriaceae,Enterobacterales,Gammaproteobacteria,Proteobacteria,Bacteria	China:Hefei	Homo sapiens	blood	24.7969795963869	24.8049794882402	25.201048208052	25.1969927073208	0	50.3980409153728	0.984204111582782	5400073	circular
ASM301793v1	Escherichia coli (E. coli)	strain=2015C-3121	562	SAMN08579565	PRJNA218110	CDC	2018-03-26	na	major	Complete Genome	full	HGAP v. 3	64.661x	PacBio	GCA_003017935.1	GCF_003017935.1	yes	na	na	0.983855514856615	Escherichia coli,Escherichia,Enterobacteriaceae,Enterobacterales,Gammaproteobacteria,Proteobacteria,Bacteria	USA	Homo sapiens	stool	24.6567076876677	24.5543273119439	25.4159419826259	25.3730230177626	0	50.7889650003884	0.968931637004913	5470775	linear
ASM201210v1	Escherichia coli (E. coli)	strain=Ecol_AZ147	562	SAMN05511182	PRJNA316786	University of Oxford	2017-03-03	na	major	Complete Genome	full	HGAP v. unspecified	XX	PacBio	GCA_002012105.1	GCF_002012105.1	yes	na	na	1.02113122965207	Escherichia coli,Escherichia,Enterobacteriaceae,Enterobacterales,Gammaproteobacteria,Proteobacteria,Bacteria	Israel: Kfar Sava	Homo sapiens	na	24.5368609639955	24.5692744102717	25.4573635492134	25.4365010765193	0	50.8938646257327	0.964873383764188	5090480	circular
ASM249436v2	Escherichia coli (E. coli)	strain=KL53	562	SAMN07692432	PRJNA411977	Comenius University in Bratislava	2018-07-20	na	major	Complete Genome	full	Unicycler v. May 2018	71.0x	Illumina MiSeq; Oxford Nanopore Technology	GCA_002494365.2	GCF_002494365.2	yes	na	29599162	1.00755840811987	Escherichia coli,Escherichia,Enterobacteriaceae,Enterobacterales,Gammaproteobacteria,Proteobacteria,Bacteria	na	Homo sapiens	na	24.6140314695533	24.5601705285716	25.3831337440793	25.4426642577959	0	50.8257980018751	0.967504769847601	5256128	circular
ASM299666v1	Escherichia coli (E. coli)	strain=EC11	562	SAMN08619547	PRJNA436212	Shanghai ocean university	2018-03-14	na	major	Complete Genome	full	A5-miseq v. v20150522; CANU v. v1.4	358.0x	Illumina MiSeq; PacBio	GCA_002996665.1	GCF_002996665.1	yes	na	na	1.05377685894619	Escherichia coli,Escherichia,Enterobacteriaceae,Enterobacterales,Gammaproteobacteria,Proteobacteria,Bacteria	China:Shanghai	na	cow dung	24.7172498172963	24.6372165742247	25.4400947161219	25.2054388923571	0	50.645533608479	0.974507777389833	5106628	circular
ASM301869v1	Escherichia coli (E. coli)	strain=2015C-3107	562	SAMN08579558	PRJNA218110	CDC	2018-03-26	na	major	Complete Genome	full	HGAP v. 3	120.949x	PacBio	GCA_003018695.1	GCF_003018695.1	yes	na	na	1.00648451138558	Escherichia coli,Escherichia,Enterobacteriaceae,Enterobacterales,Gammaproteobacteria,Proteobacteria,Bacteria	USA	Homo sapiens	stool	24.7109893689717	24.6604429004057	25.3631210771644	25.2654466534582	0	50.6285677306226	0.975169444493591	5470214	circular
ASM216464v3	Escherichia coli (E. coli)	strain=WCHEC4533	562	SAMN06909152	PRJNA418674	West China Hospital, Sichuan University	2019-08-26	na	major	Complete Genome	full	Unicycler v. 0.4.4	200.0x	Illumina HiSeq; MinION	GCA_002164645.3	GCF_002164645.3	yes	na	na	1.01071198059172	Escherichia coli,Escherichia,Enterobacteriaceae,Enterobacterales,Gammaproteobacteria,Proteobacteria,Bacteria	China: Sichuan, Chengdu	Homo sapiens	na	24.6729359924455	24.6541090954687	25.3712562066158	25.30169870547	0	50.6729549120858	0.973439286765363	5391223	circular
ASM190073v1	Escherichia coli (E. coli)	strain=D10	562	SAMN03252428	PRJNA269191	Nanjing Agricultural University	2016-12-12	na	major	Complete Genome	full	Newbler v. 2.7	30-80x	Illumina Miseq; Roche 454 GS Junior	GCA_001900735.1	GCF_001900735.1	yes	na	na	1.02153752994238	Escherichia coli,Escherichia,Enterobacteriaceae,Enterobacterales,Gammaproteobacteria,Proteobacteria,Bacteria	na	dog	na	24.5689383295447	24.6964422203094	25.4208571668677	25.3137622832782	0	50.7346194501459	0.971040703247305	5247683	circular
ASM221172v1	Escherichia coli (E. coli)	strain=ABWA45	562	SAMN07260764	PRJNA391287	University of Zurich	2017-06-30	na	major	Complete Genome	full	SMRTAnalysis v. 2.3	213.0x	PacBio	GCA_002211725.1	GCF_002211725.1	yes	na	na	0.954625022776886	Escherichia coli,Escherichia,Enterobacteriaceae,Enterobacterales,Gammaproteobacteria,Proteobacteria,Bacteria	Switzerland:Basel	na	wastewater	24.4932560674721	24.5037201437676	25.6315719475677	25.3714518411926	0	51.0030237887603	0.960668065763531	5466321	linear
ASM172122v1	Escherichia coli (E. coli)	strain=CFSAN004176	562	SAMN02688212	PRJNA241122	FDA	2016-09-07	na	major	Complete Genome	full	SMRT Portal HGAP v. 2.3.0	600	PacBio	GCA_001721225.1	GCF_001721225.1	yes	na	na	1.05406166082874	Escherichia coli,Escherichia,Enterobacteriaceae,Enterobacterales,Gammaproteobacteria,Proteobacteria,Bacteria	USA	Homo sapiens	na	24.7921590130022	24.8272006183988	25.1804810074127	25.2001593611863	0	50.380640368599	0.984889419196972	5376466	circular
ASM190053v1	Escherichia coli (E. coli)	strain=C5	562	SAMN03252413	PRJNA269191	Nanjing Agricultural University	2016-12-12	na	major	Complete Genome	full	Newbler v. 2.7	30-80x	Illumina Miseq; Roche 454 GS Junior	GCA_001900535.1	GCF_001900535.1	yes	na	na	1.01116529813073	Escherichia coli,Escherichia,Enterobacteriaceae,Enterobacterales,Gammaproteobacteria,Proteobacteria,Bacteria	na	cow	na	24.8206369759131	24.7342857117501	25.2287864763093	25.2162908360276	0	50.4450773123369	0.982353984331073	5633965	circular
ASM287997v1	Escherichia coli (E. coli)	strain=ML35	562	SAMN08326676	PRJNA428980	Providence College	2018-01-15	na	major	Complete Genome	full	HGAP3 v. SMRTPortal v2.3.0; bwa v. 0.7.13; Pilon v. 1.22	169.0x	PacBio; Illumina MiSeq	GCA_002879975.1	GCF_002879975.1	yes	na	na	1.06499489684488	Escherichia coli,Escherichia,Enterobacteriaceae,Enterobacterales,Gammaproteobacteria,Proteobacteria,Bacteria	na	na	na	24.6588275858984	24.5836869106001	25.4191389968313	25.3383465066702	0	50.7574855035015	0.970152756938709	4918774	circular
ASM274155v1	Escherichia coli (E. coli)	strain=F9792	562	SAMN04625459	PRJNA218110	CDC	2017-11-02	na	major	Complete Genome	full	HGAP v. 3	92.0x	PacBio	GCA_002741555.1	GCF_002741555.1	yes	na	na	1.09497256687711	Escherichia coli,Escherichia,Enterobacteriaceae,Enterobacterales,Gammaproteobacteria,Proteobacteria,Bacteria	USA	na	na	24.8068693292202	24.7528528924487	25.2310537148848	25.2092240634462	0	50.440277778331	0.982542610876731	5020694	circular
ASM285406v1	Escherichia coli (E. coli)	strain=14EC033	562	SAMN07807403	PRJNA414691	South China Sea Institute of Oceanology	2018-01-03	na	major	Complete Genome	full	HGAP v. v3	100.0x	PacBio	GCA_002854065.1	GCF_002854065.1	yes	na	na	1.03495235519757	Escherichia coli,Escherichia,Enterobacteriaceae,Enterobacterales,Gammaproteobacteria,Proteobacteria,Bacteria	China	na	clinical patient	24.6868478795605	24.6389377732718	25.2904730072504	25.3837413399173	0	50.6742143471677	0.973390239755916	5211844	circular
ASM281254v1	Escherichia coli (E. coli)	strain=SC516	562	SAMN08104834	PRJNA420050	Sichuan university	2017-12-06	na	major	Complete Genome	full	HGAP v. 2.0	300.0x	PacBio	GCA_002812545.1	GCF_002812545.1	yes	na	na	1.08339721827632	Escherichia coli,Escherichia,Enterobacteriaceae,Enterobacterales,Gammaproteobacteria,Proteobacteria,Bacteria	China: Sichuan	Chicken	liver	24.6372487116064	24.6026940144003	25.3529858304875	25.4070714435058	0	50.7600572739933	0.970052938676147	4792402	circular
ASM103941v1	Escherichia coli (E. coli)	strain=C43(DE3)	562	SAMN03761398	PRJNA275043	Yonsei University	2015-06-25	na	major	Complete Genome	full	CLC NGS Cell v. 5.5.1	972.0x	Illumina GAII; 454	GCA_001039415.1	GCF_001039415.1	yes	na	26531007	1.12110952439486	Escherichia coli,Escherichia,Enterobacteriaceae,Enterobacterales,Gammaproteobacteria,Proteobacteria,Bacteria	South Korea	na	na	24.6198447167024	24.5668395739151	25.3846205111686	25.4286951982139	0	50.8133157093825	0.967988087451953	4501450	circular
ASM190059v1	Escherichia coli (E. coli)	strain=D1	562	SAMN03252419	PRJNA269191	Nanjing Agricultural University	2016-12-12	na	major	Complete Genome	full	Newbler v. 2.7	30-80x	Illumina Miseq; Roche 454 GS Junior	GCA_001900595.1	GCF_001900595.1	yes	na	na	1.03684084265987	Escherichia coli,Escherichia,Enterobacteriaceae,Enterobacterales,Gammaproteobacteria,Proteobacteria,Bacteria	na	dog	na	24.6696630810194	24.6514579914678	24.8481420918762	25.8074427706303	0	50.6555848625064	0.973656136956243	5207335	circular
ASM190121v1	Escherichia coli (E. coli)	strain=M19	562	SAMN03252448	PRJNA269191	Nanjing Agricultural University	2016-12-12	na	major	Complete Genome	full	Newbler v. 2.7	30-80x	Illumina Miseq; Roche 454 GS Junior	GCA_001901215.1	GCF_001901215.1	yes	na	na	1.04523858887609	Escherichia coli,Escherichia,Enterobacteriaceae,Enterobacterales,Gammaproteobacteria,Proteobacteria,Bacteria	na	mouse	feces	24.6998627971032	24.8013054642569	25.7240320193905	24.7747621757012	0	50.4987941950917	0.980244559308141	5327147	circular
ASM296893v1	Escherichia coli (E. coli)	strain=13P460A	562	SAMN06219552	PRJNA361032	The University of Hong Kong	2018-03-05	na	major	Complete Genome	full	HGAP v. NOV-2016	173.0x	PacBio	GCA_002968935.1	GCF_002968935.1	yes	na	na	1.04260773628195	Escherichia coli,Escherichia,Enterobacteriaceae,Enterobacterales,Gammaproteobacteria,Proteobacteria,Bacteria	Hong Kong	pig	stool	24.6002268141031	24.6324736737862	25.409952767138	25.3573467449728	0	50.7672995121107	0.969771899648604	5064059	circular
ASM190045v1	Escherichia coli (E. coli)	strain=H7	562	SAMN03252434	PRJNA269191	Nanjing Agricultural University	2016-12-12	na	major	Complete Genome	full	Newbler v. 2.7	30-80x	Illumina Miseq; Roche 454 GS Junior	GCA_001900455.1	GCF_001900455.1	yes	na	na	1.07910512354457	Escherichia coli,Escherichia,Enterobacteriaceae,Enterobacterales,Gammaproteobacteria,Proteobacteria,Bacteria	na	na	river water	24.5958269340261	24.6292978329621	25.4282933315527	25.3465819014591	0	50.7748752330117	0.969478005432578	4807161	circular
ASM295303v1	Escherichia coli (E. coli)	strain=8A	562	SAMN08380019	PRJNA430697	University of Texas at Austin	2018-02-01	na	major	Complete Genome	full	unknown v. not applicable	100x	illumina	GCA_002953035.1	GCF_002953035.1	yes	na	na	1.09856117036157	Escherichia coli,Escherichia,Enterobacteriaceae,Enterobacterales,Gammaproteobacteria,Proteobacteria,Bacteria	na	na	na	24.615383623222	24.5795698608057	25.3750610242005	25.4299854917718	0	50.8050465159723	0.968308403547306	4651843	circular
ASM144249v1	Escherichia coli (E. coli)	strain=YD786	562	SAMN04227566	PRJNA300553	Huashan Hospital, Fudan University	2015-11-10	na	major	Complete Genome	full	HGAP v. 2.1	124.0x	PacBio	GCA_001442495.1	GCF_001442495.1	yes	na	na	1.1004160165859	Escherichia coli,Escherichia,Enterobacteriaceae,Enterobacterales,Gammaproteobacteria,Proteobacteria,Bacteria	USA	Homo sapiens	urine	24.7110671921318	24.7250283283585	25.2269507089646	25.3369537705451	0	50.5639044795097	0.977695374385567	4863501	circular
ASM278754v1	Escherichia coli (E. coli)	strain=CREC-629	562	SAMN07944243	PRJNA416193	Yonsei University College of medicine	2017-11-20	na	major	Complete Genome	full	RS HGAP v. 3	405x	pacBio	GCA_002787545.1	GCF_002787545.1	yes	na	na	1.03580983224883	Escherichia coli,Escherichia,Enterobacteriaceae,Enterobacterales,Gammaproteobacteria,Proteobacteria,Bacteria	South Korea: Jeonnam	Homo sapiens	urine	24.6327697798083	24.7445904832975	25.2837260179773	25.338913718917	0	50.6226397368943	0.975400740058979	5258418	circular
ASM216459v2	Escherichia coli (E. coli)	strain=WCHEC000837	562	SAMN06231252	PRJNA418674	West China Hospital, Sichuan University	2018-10-17	na	major	Complete Genome	full	Unicycler v. 0.4.7	200.0x	Illumina HiSeq; Oxford Nanopore MiniION	GCA_002164595.2	GCF_002164595.2	yes	na	na	1.00936200490545	Escherichia coli,Escherichia,Enterobacteriaceae,Enterobacterales,Gammaproteobacteria,Proteobacteria,Bacteria	China: Sichuan, Chengdu	Homo sapiens	na	24.6461226638677	24.6689112564327	25.3138210030284	25.3711450766712	0	50.6849660796996	0.972971627183394	5388661	circular
ASM102159v1	Escherichia coli (E. coli)	strain=NMEC O18	562	SAMN02666437	PRJNA239361	Iowa State University	2015-06-08	na	major	Complete Genome	full	Newbler v. 2.9; Velvet v. 1.1	na	454; Illumina	GCA_001021595.1	GCF_001021595.1	yes	na	na	1.05430864322986	Escherichia coli,Escherichia,Enterobacteriaceae,Enterobacterales,Gammaproteobacteria,Proteobacteria,Bacteria	USA	na	na	24.6569657956245	24.5965194159009	25.3572163162849	25.3892984721898	0	50.7465147884746	0.970578677507753	5002781	circular
ASM230233v1	Escherichia coli (E. coli)	strain=ETEC-2264	562	SAMN07503733	PRJNA398221	Karolinska Institutet	2017-09-14	na	major	Complete Genome	full	HGAP3 v. 3	894x	PacBio	GCA_002302335.1	GCF_002302335.1	yes	na	na	1.03375858696595	Escherichia coli,Escherichia,Enterobacteriaceae,Enterobacterales,Gammaproteobacteria,Proteobacteria,Bacteria	Bangladesh: Dhaka	Homo sapiens	Diarrheal stool	24.6644246010221	24.6488331882039	25.2481233180907	25.4386188926833	0	50.686742210774	0.972902491625195	5207995	circular
ASM278764v1	Escherichia coli (E. coli)	strain=CREC-544	562	SAMN07944240	PRJNA416193	Yonsei University College of medicine	2017-11-20	na	major	Complete Genome	full	RS HGAP v. 3	598x	PacBio	GCA_002787645.1	GCF_002787645.1	yes	na	na	1.08600264662717	Escherichia coli,Escherichia,Enterobacteriaceae,Enterobacterales,Gammaproteobacteria,Proteobacteria,Bacteria	South Korea: Incheon	Homo sapiens	Rectal swab	24.7928972661245	24.7932299377024	25.1444528482068	25.2694199479663	0	50.4138727961731	0.983580995737169	5110145	circular
ASM289951v1	Escherichia coli (E. coli)	strain=LIM	562	SAMN08367768	PRJNA430164	Facultad de Veterinaria, Instituto Agroalimentario de Aragon (IA2)	2018-01-25	na	major	Complete Genome	full	Burrows-Wheeler Alignment Tool v. AUG-2014	90.28x	Illumina HiSeq	GCA_002899515.1	GCF_002899515.1	yes	na	na	1.10510476580383	Escherichia coli,Escherichia,Enterobacteriaceae,Enterobacterales,Gammaproteobacteria,Proteobacteria,Bacteria	Spain	na	Essential oils isolation	24.6216190036342	24.5902025700502	25.3665322657368	25.4216461605788	0	50.7881784263156	0.968962130529682	4624968	circular
ASM78492v1	Escherichia coli (E. coli)	strain=ECONIH1	562	SAMN02709589	PRJNA242851	NIH	2014-11-17	na	major	Complete Genome	full	SMRT Portal v. 2.0	na	PacBio RSII	GCA_000784925.1	GCF_000784925.1	yes	na	25232178	1.02627336069451	Escherichia coli,Escherichia,Enterobacteriaceae,Enterobacterales,Gammaproteobacteria,Proteobacteria,Bacteria	USA	Homo sapiens	rectal swab	24.8010033739583	24.792855367306	25.1658829831129	25.2402582756228	0	50.4061412587357	0.98388524697215	5559642	circular
ASM279658v1	Escherichia coli (E. coli)	strain=AR_0017	562	SAMN04014858	PRJNA292901	Centers for Disease Control and Prevention	2017-11-27	na	major	Complete Genome	full	HGAP v. 2.3	234x	PacBio RSII	GCA_002796585.1	GCF_002796585.1	yes	na	na	1.03774950619767	Escherichia coli,Escherichia,Enterobacteriaceae,Enterobacterales,Gammaproteobacteria,Proteobacteria,Bacteria	na	na	na	24.6559712686272	24.6177961186263	25.27903174433	25.4472008684166	0	50.7262326127466	0.9713665858732	5139469	circular
ASM59962v1	Escherichia coli (E. coli)	strain=ST540	562	SAMN02666434	PRJNA238952	University of Antwerpen	2014-03-19	na	major	Complete Genome	full	HGAP, SMRT Analysis Portal v. 2.0.1	25x	PacBio	GCA_000599625.1	GCF_000599625.1	yes	na	24723707	1.04241351848451	Escherichia coli,Escherichia,Enterobacteriaceae,Enterobacterales,Gammaproteobacteria,Proteobacteria,Bacteria	Belgium	na	water	24.462866606891	24.5000340059863	25.6135792662902	25.4235201208325	0	51.0370993871227	0.95935899964627	4807977	circular
ASM127658v2	Escherichia coli (E. coli)	strain=RR1	562	SAMN03384316	PRJNA272568	KRIBB	2016-11-29	na	minor	Complete Genome	full	CLC Genomics Workbench v. 6.5	1000.0x	Illumina HiSeq	GCA_001276585.2	GCF_001276585.2	yes	na	na	1.10691807084834	Escherichia coli,Escherichia,Enterobacteriaceae,Enterobacterales,Gammaproteobacteria,Proteobacteria,Bacteria	na	Homo sapiens	na	24.6045214920963	24.5781006698725	25.3676080283549	25.4497698096763	0	50.8173778380312	0.967830774715043	4587291	circular
ASM295299v1	Escherichia coli (E. coli)	strain=9A	562	SAMN08380021	PRJNA430697	University of Texas at Austin	2018-02-01	na	major	Complete Genome	full	unknown v. not applicable	100x	illumina	GCA_002952995.1	GCF_002952995.1	yes	na	na	1.09858388519512	Escherichia coli,Escherichia,Enterobacteriaceae,Enterobacterales,Gammaproteobacteria,Proteobacteria,Bacteria	na	na	na	24.6154534053392	24.5796611320849	25.3750019884596	25.4298834741163	0	50.8048854625759	0.968314643158922	4651842	circular
ASM301811v1	Escherichia coli (E. coli)	strain=88-3493	562	SAMN08579585	PRJNA218110	CDC	2018-03-26	na	major	Complete Genome	full	HGAP v. 3	222.41x	PacBio	GCA_003018115.1	GCF_003018115.1	yes	na	na	1.03380977660628	Escherichia coli,Escherichia,Enterobacteriaceae,Enterobacterales,Gammaproteobacteria,Proteobacteria,Bacteria	USA	na	na	24.5567222162421	24.6591774226693	25.3986750300907	25.3854253309978	0	50.7841003610885	0.969120242142191	5109550	circular
ASM295209v1	Escherichia coli (E. coli)	strain=Combat11I9	562	SAMN07187744	PRJNA361032	The University of Hong Kong	2018-02-02	na	major	Complete Genome	full	HGAP v. Feb-2015	203.0x	PacBio	GCA_002952095.1	GCF_002952095.1	yes	na	na	1.02205136959769	Escherichia coli,Escherichia,Enterobacteriaceae,Enterobacterales,Gammaproteobacteria,Proteobacteria,Bacteria	Hong Kong	Homo sapiens	urine	24.822731304914	24.7713410409193	25.2236075500416	25.1823201041252	0	50.4059276541668	0.983893654057839	5592499	circular
ASM295169v1	Escherichia coli (E. coli)	strain=Combat13F7	562	SAMN06219547	PRJNA361032	The University of Hong Kong	2018-02-05	na	major	Complete Genome	full	HGAP v. NOV-2016	234.0x	PacBio	GCA_002951695.1	GCF_002951695.1	yes	na	na	1.05110420801543	Escherichia coli,Escherichia,Enterobacteriaceae,Enterobacterales,Gammaproteobacteria,Proteobacteria,Bacteria	Hong Kong	Homo sapiens	urine	24.6586338116131	24.6560774979903	25.397113489313	25.2881752010836	0	50.6852886903966	0.972959069264355	5085448	circular
ASM280390v1	Escherichia coli (E. coli)	strain=AMA1167	562	SAMN07983336	PRJNA417244	Statens Serum Institut	2017-12-04	na	major	Complete Genome	full	other v. October-2017	20.0x	other; Illumina MiSeq	GCA_002803905.1	GCF_002803905.1	yes	na	na	1.08523346174615	Escherichia coli,Escherichia,Enterobacteriaceae,Enterobacterales,Gammaproteobacteria,Proteobacteria,Bacteria	Denmark	Homo sapiens	liver	24.6820682674344	24.7228852305996	25.3254570436405	25.2695894583255	0	50.595046501966	0.976478072732164	4936673	circular
ASM295295v1	Escherichia coli (E. coli)	strain=2_0	562	SAMN08380003	PRJNA430697	University of Texas at Austin	2018-02-01	na	major	Complete Genome	full	unknown v. not applicable	100x	illumina	GCA_002952955.1	GCF_002952955.1	yes	na	na	1.09856806072576	Escherichia coli,Escherichia,Enterobacteriaceae,Enterobacterales,Gammaproteobacteria,Proteobacteria,Bacteria	na	na	na	24.6154431529147	24.5795649384933	25.3750122531949	25.4299796553972	0	50.804991908592	0.968310519169441	4651848	circular
ASM161832v1	Escherichia coli (E. coli)	strain=Ecol_743	562	SAMN04590096	PRJNA316786	University of Oxford	2016-04-11	na	major	Complete Genome	full	HGAP v. 2.2.0	1x	PacBio	GCA_001618325.1	GCF_001618325.1	yes	na	na	1.02636785705419	Escherichia coli,Escherichia,Enterobacteriaceae,Enterobacterales,Gammaproteobacteria,Proteobacteria,Bacteria	United Arab Emirates: Dubai	Homo sapiens	na	24.6073222035715	24.585882898594	25.3074069491363	25.4993879486982	0	50.8067948978345	0.968240669404285	5140092	circular
ASM285371v1	Escherichia coli (E. coli)	strain=14EC020	562	SAMN07807401	PRJNA414689	South China Sea Institute of Oceanology	2018-01-03	na	major	Complete Genome	full	HGAP v. v3	100.0x	PacBio	GCA_002853715.1	GCF_002853715.1	yes	na	na	1.04046738659103	Escherichia coli,Escherichia,Enterobacteriaceae,Enterobacterales,Gammaproteobacteria,Proteobacteria,Bacteria	China	na	clinical patient	24.6115437547927	24.6880515332454	25.4097936952305	25.2906110167314	0	50.7004047119619	0.972370843351605	5145882	circular
ASM301891v1	Escherichia coli (E. coli)	strain=2011C-4251	562	SAMN08579577	PRJNA218110	CDC	2018-03-26	na	major	Complete Genome	full	HGAP v. 3	100.369x	PacBio	GCA_003018915.1	GCF_003018915.1	yes	na	na	0.99386229145693	Escherichia coli,Escherichia,Enterobacteriaceae,Enterobacterales,Gammaproteobacteria,Proteobacteria,Bacteria	USA	Homo sapiens	na	24.6077223167095	24.7094636106032	25.3491955829319	25.3336184897554	0	50.6828140726873	0.973055400131965	5508088	linear
ASM295387v1	Escherichia coli (E. coli)	strain=2A	562	SAMN08380004	PRJNA430697	University of Texas at Austin	2018-02-01	na	major	Complete Genome	full	unknown v. not applicable	100x	illumina	GCA_002953875.1	GCF_002953875.1	yes	na	na	1.09856235739283	Escherichia coli,Escherichia,Enterobacteriaceae,Enterobacterales,Gammaproteobacteria,Proteobacteria,Bacteria	na	na	na	24.6153449282154	24.5795305652801	25.3750350673347	25.4300894391699	0	50.8051245065045	0.96830538201313	4651765	circular
ASM295379v1	Escherichia coli (E. coli)	strain=5FA	562	SAMN08380014	PRJNA430697	University of Texas at Austin	2018-02-01	na	major	Complete Genome	full	unknown v. not applicable	100x	illumina	GCA_002953795.1	GCF_002953795.1	yes	na	na	1.0985634002165	Escherichia coli,Escherichia,Enterobacteriaceae,Enterobacterales,Gammaproteobacteria,Proteobacteria,Bacteria	na	na	na	24.6153733708897	24.5796026483233	25.3750282952005	25.4299956855865	0	50.805023980787	0.968309276614398	4651849	circular
ASM276183v1	Escherichia coli (E. coli)	strain=WG5	562	SAMN07819355	PRJNA415232	Technical University of Denmark	2017-11-08	na	major	Complete Genome	full	SPAdes v. 20-Oct-2017	100.0x	Nanopore	GCA_002761835.1	GCF_002761835.1	yes	na	na	1.0834799364756	Escherichia coli,Escherichia,Enterobacteriaceae,Enterobacterales,Gammaproteobacteria,Proteobacteria,Bacteria	na	na	na	24.4889107874851	24.5321080183336	25.5466986233278	25.4322825708536	0	50.9789811941814	0.961592751708695	4592887	circular
ASM59964v1	Escherichia coli (E. coli)	strain=ST540	562	SAMN02666695	PRJNA238952	University of Antwerpen	2014-03-19	na	major	Complete Genome	full	HGAP, SMRT Analysis Portal v. 2.0.1	25x	PacBio	GCA_000599645.1	GCF_000599645.1	yes	na	24723707	1.03442600890817	Escherichia coli,Escherichia,Enterobacteriaceae,Enterobacterales,Gammaproteobacteria,Proteobacteria,Bacteria	Belgium	na	water	24.4609882268778	24.5170829434733	25.5946347608396	25.4272940688092	0	51.0219288296489	0.959941583821307	4875682	circular
ASM296675v1	Escherichia coli (E. coli)	strain=WB61	562	SAMN06341081	PRJNA374983	UFRJ	2018-03-02	na	major	Complete Genome	full	Geneious v. R9	50.0x	Illumina MiSeq	GCA_002966755.1	GCF_002966755.1	yes	na	na	1.10616690392392	Escherichia coli,Escherichia,Enterobacteriaceae,Enterobacterales,Gammaproteobacteria,Proteobacteria,Bacteria	na	Rupornis magnirostris	roadside hawk 11	24.6134184758201	24.6729869245975	25.255592809542	25.4521345538607	0	50.7077273634027	0.971970308335865	4687045	circular
ASM274153v1	Escherichia coli (E. coli)	strain=F8111-1SC3	562	SAMN07172369	PRJNA218110	CDC	2017-11-02	na	major	Complete Genome	full	HGAP v. 3	78.0x	PacBio	GCA_002741535.1	GCF_002741535.1	yes	na	na	1.11143598932131	Escherichia coli,Escherichia,Enterobacteriaceae,Enterobacterales,Gammaproteobacteria,Proteobacteria,Bacteria	USA	na	na	24.9516965526592	24.8931084000234	25.0797160959105	25.0754789514069	0	50.1551950473173	0.993811406887325	5192176	circular
ASM98842v1	Escherichia coli (E. coli)	strain=SQ110	562	SAMN03276543	PRJNA241498	AstraZeneca	2015-05-06	na	major	Complete Genome	full	CLCBio Genomics Workbench v. 7.0.4	103x	Illumina	GCA_000988425.1	GCF_000988425.1	yes	na	26438293	1.1097367818058	Escherichia coli,Escherichia,Enterobacteriaceae,Enterobacterales,Gammaproteobacteria,Proteobacteria,Bacteria	USA	na	na	24.6188222495106	24.6039041200747	25.3509614810424	25.4263121493724	0	50.7772736304147	0.96938497974223	4605135	circular
ASM216511v2	Escherichia coli (E. coli)	strain=SCEC020001	562	SAMN06909172	PRJNA418674	West China Hospital, Sichuan University	2018-09-25	na	major	Complete Genome	full	Unicycler v. 0.4.6	200.0x	Illumina HiSeq; MinION	GCA_002165115.2	GCF_002165115.2	yes	na	na	1.07840978296545	Escherichia coli,Escherichia,Enterobacteriaceae,Enterobacterales,Gammaproteobacteria,Proteobacteria,Bacteria	China: Sichuan	Homo sapiens	na	24.7290293669619	24.7456359674819	25.3126751709352	25.212659494621	0	50.5253346655561	0.979205099024737	5052208	circular
ASM301847v1	Escherichia coli (E. coli)	strain=2015C-4136CT1	562	SAMN08579593	PRJNA218110	CDC	2018-03-26	na	major	Complete Genome	full	HGAP v. 3	78.081x	PacBio	GCA_003018475.1	GCF_003018475.1	yes	na	na	1.07679192407875	Escherichia coli,Escherichia,Enterobacteriaceae,Enterobacterales,Gammaproteobacteria,Proteobacteria,Bacteria	USA	Homo sapiens	stool	24.7245450152488	24.6849628619797	25.1810298480237	25.4094622747477	0	50.5904921227715	0.976656004004132	4999728	circular
ASM301755v1	Escherichia coli (E. coli)	strain=2015C-3108	562	SAMN08579555	PRJNA218110	CDC	2018-03-26	na	major	Complete Genome	full	HGAP v. 3	75.219x	PacBio	GCA_003017555.1	GCF_003017555.1	yes	na	na	1.00237448458072	Escherichia coli,Escherichia,Enterobacteriaceae,Enterobacterales,Gammaproteobacteria,Proteobacteria,Bacteria	USA	Homo sapiens	stool	24.6633090841261	24.727092286434	25.3046906550908	25.3049079743491	0	50.6095986294399	0.975909762339618	5521830	circular
ASM190110v1	Escherichia coli (E. coli)	strain=M9	562	SAMN03252443	PRJNA269191	Nanjing Agricultural University	2016-12-12	na	major	Complete Genome	full	Newbler v. 2.7	30-80x	Il;lumina Miseq; Roche 454 GS Junior	GCA_001901105.1	GCF_001901105.1	yes	na	na	1.05230264841685	Escherichia coli,Escherichia,Enterobacteriaceae,Enterobacterales,Gammaproteobacteria,Proteobacteria,Bacteria	na	mouse	feces	24.8474035173779	24.6850461762603	24.8585076132811	25.6090426930807	0	50.4675503063618	0.981471250198452	5304349	circular
ASM205724v1	Escherichia coli (E. coli)	strain=13E0780	562	SAMN06563569	PRJNA378906	Friedrich-Loeffler-Institut	2017-03-21	na	major	Complete Genome	full	HGAP3 v. DEC-2014	200.0x	PacBio	GCA_002057245.1	GCF_002057245.1	yes	na	na	1.02123752716989	Escherichia coli,Escherichia,Enterobacteriaceae,Enterobacterales,Gammaproteobacteria,Proteobacteria,Bacteria	Germany	na	cattle	24.6954968554115	24.6871189812654	25.379131385732	25.2382527775911	0	50.6173841633231	0.975605844769415	5371291	circular
ASM301885v1	Escherichia coli (E. coli)	strain=05-3629	562	SAMN08579574	PRJNA218110	CDC	2018-03-26	na	major	Complete Genome	full	HGAP v. 3	169.936x	PacBio	GCA_003018855.1	GCF_003018855.1	yes	na	na	1.04289999628572	Escherichia coli,Escherichia,Enterobacteriaceae,Enterobacterales,Gammaproteobacteria,Proteobacteria,Bacteria	na	Homo sapiens	stool	24.5821131484348	24.7036070027697	25.3396998667752	25.3745799820203	0	50.7142798487955	0.971831213972668	5114662	circular
ASM301745v1	Escherichia coli (E. coli)	strain=2015C-3101	562	SAMN08579554	PRJNA218110	CDC	2018-03-26	na	major	Complete Genome	full	HGAP v. 3	70.272x	PacBio	GCA_003017455.1	GCF_003017455.1	yes	na	na	1.02072591200453	Escherichia coli,Escherichia,Enterobacteriaceae,Enterobacterales,Gammaproteobacteria,Proteobacteria,Bacteria	USA	Homo sapiens	stool	24.734575083669	24.7039542630936	25.2220055496557	25.3394651035817	0	50.5614706532374	0.977790572703546	5434211	linear
EcRV308Chr	Escherichia coli (E. coli)	strain=K-12 substr. RV308	562	SAMEA2547783	PRJEB6354	Austrian Centre of Industrial Biotechnology	2014-09-24	na	major	Complete Genome	full	na	26x	na	GCA_000952955.1	GCF_000952955.1	yes	na	na	1.11102066885047	Escherichia coli,Escherichia,Enterobacteriaceae,Enterobacterales,Gammaproteobacteria,Proteobacteria,Bacteria	na	na	na	24.6154064226866	24.5946240639216	25.3556334803145	25.4343360330773	0	50.7899695133919	0.968892695901951	4585620	circular
ASM224995v1	Escherichia coli (E. coli)	strain=CDC#03-98	562	SAMN03256350	PRJNA218110	CDC	2017-08-14	na	major	Complete Genome	full	HGAP v. 3	160.0x	PacBio	GCA_002249955.1	GCF_002249955.1	yes	na	na	1.02861990707004	Escherichia coli,Escherichia,Enterobacteriaceae,Enterobacterales,Gammaproteobacteria,Proteobacteria,Bacteria	USA	na	na	24.7421064109226	24.8115303811261	25.2983530131585	25.1480101947927	0	50.4463632079513	0.982303453427901	5498101	circular
ASM130812v1	Escherichia coli (E. coli)	strain=K-12 substr. MG1655_TMP32XR1	562	SAMN03203488	PRJNA268139	Indian Institute of Science	2015-10-08	na	major	Complete Genome	full	bowtie v. 2-2.2.3	100x	Illumina	GCA_001308125.1	GCF_001308125.1	yes	na	26659679	1.10217547209361	Escherichia coli,Escherichia,Enterobacteriaceae,Enterobacterales,Gammaproteobacteria,Proteobacteria,Bacteria	India:Bangalore	na	culture	24.5899548525923	24.6195346344129	25.4237901589165	25.3667203540784	0	50.7905105129949	0.968871724067723	4641684	circular
ASM128040v1	Escherichia coli (E. coli)	strain=SF-173	562	SAMN04026227	PRJNA294467	Santa Clara University	2015-09-09	na	major	Complete Genome	full	HGAP v. 3	90X	PacBio	GCA_001280405.1	GCF_001280405.1	yes	na	26543109	1.04376453947863	Escherichia coli,Escherichia,Enterobacteriaceae,Enterobacterales,Gammaproteobacteria,Proteobacteria,Bacteria	USA: San Francisco	Homo sapiens	patient blood	24.6535965064472	24.6765160574646	25.3407560851311	25.3291313509571	0	50.6698874360882	0.973558755703447	5152806	circular
ASM190108v1	Escherichia coli (E. coli)	strain=M8	562	SAMN03252442	PRJNA269191	Nanjing Agricultural University	2016-12-12	na	major	Complete Genome	full	Newbler v. 2.7	30-80x	Il;lumina Miseq; Roche 454 GS Junior	GCA_001901085.1	GCF_001901085.1	yes	na	na	1.08474670049349	Escherichia coli,Escherichia,Enterobacteriaceae,Enterobacterales,Gammaproteobacteria,Proteobacteria,Bacteria	na	mouse	feces	24.6920573285698	24.8202883235274	25.1810990288137	25.3057625463227	0	50.4868615751364	0.980697633153748	5045582	circular
ASM168343v1	Escherichia coli (E. coli)	strain=K-15KW01	562	SAMN05291917	PRJNA326753	University of Zurich	2016-07-11	na	major	Complete Genome	full	SMRT Analysis v. 2.3.0	212x	PacBio	GCA_001683435.1	GCF_001683435.1	yes	na	na	1.08611825315517	Escherichia coli,Escherichia,Enterobacteriaceae,Enterobacterales,Gammaproteobacteria,Proteobacteria,Bacteria	Switzerland	Homo sapiens	na	24.8431268055331	24.787584625195	25.0956953161239	25.273593253148	0	50.3692885692718	0.985336756592701	5154641	circular
ASM205735v1	Escherichia coli (E. coli)	strain=13E0767	562	SAMN06563579	PRJNA378908	Friedrich-Loeffler-Institut	2017-03-21	na	major	Complete Genome	full	HGAP3 v. DEC-2014	200.0x	PacBio	GCA_002057355.1	GCF_002057355.1	yes	na	na	1.07676574891695	Escherichia coli,Escherichia,Enterobacteriaceae,Enterobacterales,Gammaproteobacteria,Proteobacteria,Bacteria	Germany	na	Cattle	24.6673475986424	24.6833524676837	25.3550308908136	25.2942488091447	0	50.6492796999583	0.974361340549662	4942246	circular
ASM216486v2	Escherichia coli (E. coli)	strain=WCHEC020032	562	SAMN06909180	PRJNA418674	West China Hospital, Sichuan University	2019-01-22	na	major	Complete Genome	full	Unicycler v. 0.4.7	200.0x	Illumina HiSeq; Oxford Nanopore MiniION	GCA_002164865.2	GCF_002164865.2	yes	na	na	1.08452387130587	Escherichia coli,Escherichia,Enterobacteriaceae,Enterobacterales,Gammaproteobacteria,Proteobacteria,Bacteria	China: Sichuan	Homo sapiens	na	24.7011761783058	24.7215635915887	25.3620429519039	25.2152172782017	0	50.5772602301055	0.977173131661176	4958942	circular
ASM222021v1	Escherichia coli (E. coli)	strain=E62	562	SAMN07251590	PRJNA389489	Polyu	2017-07-17	na	major	Complete Genome	full	SPAdes v. 3.7.1	50x	PacBio	GCA_002220215.1	GCF_002220215.1	yes	na	na	1.06836549979067	Escherichia coli,Escherichia,Enterobacteriaceae,Enterobacterales,Gammaproteobacteria,Proteobacteria,Bacteria	China	rat	feces	24.6218846456701	24.6402374882243	25.4590957460878	25.2787821200178	0	50.7378778661056	0.970914121869549	4914770	circular
ASM201222v1	Escherichia coli (E. coli)	strain=Ecol_881	562	SAMN05511150	PRJNA316786	University of Oxford	2017-03-03	na	major	Complete Genome	full	HGAP v. unspecified	XX	PacBio	GCA_002012225.1	GCF_002012225.1	yes	na	na	1.01406432977151	Escherichia coli,Escherichia,Enterobacteriaceae,Enterobacterales,Gammaproteobacteria,Proteobacteria,Bacteria	Colombia: Cali	Homo sapiens	na	24.7537091680662	24.7884565190943	25.313525616301	25.1443086965384	0	50.4578343128394	0.981852795742249	5597549	circular
ASM214267v1	Escherichia coli (E. coli)	strain=Z1002	562	SAMN06924979	PRJNA386069	The First Affiliated Hospital, School of Medicine, Zhejiang University	2017-05-16	na	major	Complete Genome	full	SmrtPipe v. 2.3.0	204.0x	PacBio	GCA_002142675.1	GCF_002142675.1	yes	na	27506685	0.998883791043043	Escherichia coli,Escherichia,Enterobacteriaceae,Enterobacterales,Gammaproteobacteria,Proteobacteria,Bacteria	China:Jining	Homo sapiens	blood	24.7598837634876	24.7034746587205	25.2365806737255	25.3000609040665	0	50.536641577792	0.9787622777835	5628524	circular
ASM207719v1	Escherichia coli (E. coli)	strain=FAM21845	562	SAMN05762409	PRJNA342576	Agroscope	2017-04-03	na	major	Complete Genome	full	HGAP v. v3; SPAdes v. v3.9.0	not specified	Illumina; PacBio	GCA_002077195.1	GCF_002077195.1	yes	na	28550056	1.00965660674967	Escherichia coli,Escherichia,Enterobacteriaceae,Enterobacterales,Gammaproteobacteria,Proteobacteria,Bacteria	Switzerland	na	raw milk cheese	24.5172230171623	24.5299733475073	25.4189568860877	25.5338467492427	0	50.9528036353304	0.962600541389259	5113593	circular
ASM216395v1	Escherichia coli (E. coli)	strain=KSC207	562	SAMN06165999	PRJNA355857	University of Guelph	2017-06-02	na	major	Complete Genome	full	HGAP v. 2; Quiver v. 2016-09-27	276.0x	PacBio	GCA_002163955.1	GCF_002163955.1	yes	na	na	1.09058407775866	Escherichia coli,Escherichia,Enterobacteriaceae,Enterobacterales,Gammaproteobacteria,Proteobacteria,Bacteria	USA	na	porcine	24.7430382644427	24.7487760550362	25.1848280779385	25.3233576025826	0	50.508185680521	0.979877096210288	4984497	circular
ASM285067v5	Escherichia coli (E. coli)	strain=SCEC020023	562	SAMN07768275	PRJNA418674	West China Hospital, Sichuan University	2019-08-19	na	major	Complete Genome	full	Unicycler v. 0.4.3	200.0x	Illumina HiSeq; MinION	GCA_002850675.5	GCF_002850675.4	yes	na	na	1.02163787247406	Escherichia coli,Escherichia,Enterobacteriaceae,Enterobacterales,Gammaproteobacteria,Proteobacteria,Bacteria	China: Sichuan, Yibin	Homo sapiens	na	24.5480657528618	24.5923740849568	25.478657893005	25.3809022691763	0	50.8595601621814	0.966198678893785	5120933	circular
ASM220183v1	Escherichia coli (E. coli)	strain=AR_0137	562	SAMN04014978	PRJNA292902	Centers for Disease Control and Prevention	2017-06-20	na	major	Complete Genome	full	canu v. 1.3	87x	PacBio RSII	GCA_002201835.1	GCF_002201835.1	yes	na	na	1.03033065575262	Escherichia coli,Escherichia,Enterobacteriaceae,Enterobacterales,Gammaproteobacteria,Proteobacteria,Bacteria	na	na	na	24.5454375620063	24.6209316708504	25.4712088988263	25.362421868317	0	50.8336307671432	0.967201604348825	5085165	circular
ASM219227v1	Escherichia coli (E. coli)	strain=AR_0114	562	SAMN04014955	PRJNA292902	Centers for Disease Control and Prevention	2017-06-13	na	major	Complete Genome	full	HGAP v. 2.3	138x	PacBio RSII	GCA_002192275.1	GCF_002192275.1	yes	na	na	1.0520986868994	Escherichia coli,Escherichia,Enterobacteriaceae,Enterobacterales,Gammaproteobacteria,Proteobacteria,Bacteria	na	na	na	24.5731756536575	24.679407136643	25.3467919786262	25.4006252310734	0	50.7474172096995	0.970543635487455	5017345	circular
ASM201220v1	Escherichia coli (E. coli)	strain=Ecol_867	562	SAMN05511148	PRJNA316786	University of Oxford	2017-03-03	na	major	Complete Genome	full	HGAP v. unspecified	XX	PacBio	GCA_002012205.1	GCF_002012205.1	yes	na	na	1.03315953075478	Escherichia coli,Escherichia,Enterobacteriaceae,Enterobacterales,Gammaproteobacteria,Proteobacteria,Bacteria	Canada: Toronto	Homo sapiens	na	24.6326594224055	24.5343137109753	25.4423829746242	25.390643891995	0	50.8330268666192	0.967224974865064	5065803	circular
ASM190092v1	Escherichia coli (E. coli)	strain=S21	562	SAMN03252452	PRJNA269191	Nanjing Agricultural University	2016-12-12	na	major	Complete Genome	full	Newbler v. 2.7	30-80x	Illumina Miseq; Roche 454 GS Junior	GCA_001900925.1	GCF_001900925.1	yes	na	na	1.09164852004652	Escherichia coli,Escherichia,Enterobacteriaceae,Enterobacterales,Gammaproteobacteria,Proteobacteria,Bacteria	na	na	forest soil	24.6211405025546	24.6141902119205	25.3680326769287	25.3966366085962	0	50.7646692855249	0.969873957762867	4733615	circular
ASM201230v1	Escherichia coli (E. coli)	strain=Ecol_244	562	SAMN05511157	PRJNA316786	University of Oxford	2017-03-03	na	major	Complete Genome	full	HGAP v. unspecified	XX	PacBio	GCA_002012305.1	GCF_002012305.1	yes	na	na	1.04645971481959	Escherichia coli,Escherichia,Enterobacteriaceae,Enterobacterales,Gammaproteobacteria,Proteobacteria,Bacteria	Argentina: Buenos Aires	Homo sapiens	na	24.7467379619142	24.8252806349399	25.24812555533	25.179855847816	0	50.4279814031459	0.983026034703852	5383061	circular
ASM295293v1	Escherichia coli (E. coli)	strain=3A	562	SAMN08380008	PRJNA430697	University of Texas at Austin	2018-02-01	na	major	Complete Genome	full	unknown v. not applicable	100x	illumina	GCA_002952935.1	GCF_002952935.1	yes	na	na	1.09857543620107	Escherichia coli,Escherichia,Enterobacteriaceae,Enterobacterales,Gammaproteobacteria,Proteobacteria,Bacteria	na	na	na	24.6154163645467	24.5796456419802	25.3750282952005	25.4299096982727	0	50.8049379934731	0.968312607976156	4651849	circular
ASM190146v1	Escherichia coli (E. coli)	strain=S10	562	SAMN03252451	PRJNA269191	Nanjing Agricultural University	2016-12-12	na	major	Complete Genome	full	Newbler v. 2.7	30-80x	Il;lumina Miseq; Roche 454 GS Junior	GCA_001901465.1	GCF_001901465.1	yes	na	na	1.06813154555973	Escherichia coli,Escherichia,Enterobacteriaceae,Enterobacterales,Gammaproteobacteria,Proteobacteria,Bacteria	na	na	na	24.6198587453261	24.61097660559	25.4018758915397	25.3672887575442	0	50.7691646490839	0.969699534967719	4886210	circular
ASM223730v1	Escherichia coli (E. coli)	strain=PAR	562	SAMN03963238	PRJNA292046	Nankai University	2017-07-31	na	major	Complete Genome	full	SMRT Portal HGAP assembly v. 3	117x	Illumina GAIIx; PacBio	GCA_002237305.1	GCF_002237305.1	yes	na	na	1.12423418406485	Escherichia coli,Escherichia,Enterobacteriaceae,Enterobacterales,Gammaproteobacteria,Proteobacteria,Bacteria	China	na	cockatoo feces	24.8236789476316	24.7764542281351	25.144765885768	25.2551009384653	0	50.3998668242333	0.984132226951003	4859743	circular
ASM201208v1	Escherichia coli (E. coli)	strain=Ecol_AZ146	562	SAMN05511152	PRJNA316786	University of Oxford	2017-03-03	na	major	Complete Genome	full	HGAP v. unspecified	XX	PacBio	GCA_002012085.1	GCF_002012085.1	yes	na	na	0.961530087675777	Escherichia coli,Escherichia,Enterobacteriaceae,Enterobacterales,Gammaproteobacteria,Proteobacteria,Bacteria	Italy: Pisa	Homo sapiens	na	24.6680042120282	24.619640266529	25.3443835927847	25.3679719286581	0	50.7123555214428	0.97190603693644	5727407	circular
ASM98787v1	Escherichia coli (E. coli)	strain=SEC470	562	SAMN03576594	PRJNA244370	Institute of Subtropical Agriculture, Chinese Academy of Sciences	2015-05-04	na	major	Complete Genome	full	de novo v. 4.11	50x	Illumina	GCA_000987875.1	GCF_000987875.1	yes	na	na	1.03139432655296	Escherichia coli,Escherichia,Enterobacteriaceae,Enterobacterales,Gammaproteobacteria,Proteobacteria,Bacteria	na	na	na	24.65473999381	24.587968995437	25.3651593548769	25.3921316558761	0	50.757291010753	0.970160306207335	5153435	circular
ASM295165v1	Escherichia coli (E. coli)	strain=13P477T	562	SAMN06219553	PRJNA361032	The University of Hong Kong	2018-02-05	na	major	Complete Genome	full	HGAP v. NOV-2016	200.0x	PacBio	GCA_002951655.1	GCF_002951655.1	yes	na	na	0.993293355643574	Escherichia coli,Escherichia,Enterobacteriaceae,Enterobacterales,Gammaproteobacteria,Proteobacteria,Bacteria	Hong Kong	pig	stool	24.5770572596859	24.6762425808461	25.4301612275763	25.3165389318916	0	50.7467001594679	0.970571479244108	5444354	circular
ASM142095v1	Escherichia coli (E. coli)	strain=2009C-3133	562	SAMN02991226	PRJNA218110	CDC	2015-10-30	na	major	Complete Genome	full	HGAP v. v3	158	Pacific Biosciences	GCA_001420955.1	GCF_001420955.1	yes	na	26679598	0.978349134091356	Escherichia coli,Escherichia,Enterobacteriaceae,Enterobacterales,Gammaproteobacteria,Proteobacteria,Bacteria	USA	Homo sapiens	stool	24.5739156958499	24.6385290142452	25.4654271596816	25.3221281302233	0	50.7875552899049	0.968986288652432	5514343	circular
ASM188675v1	Escherichia coli (E. coli)	strain=MRSN346595	562	SAMN06029894	PRJNA353939	Walter Reed Army Institute of Research	2016-11-28	na	major	Complete Genome	full	HGAP v. 2.0	300.0x	PacBio; Illumina MiSeq	GCA_001886755.1	GCF_001886755.1	yes	na	na	1.03583905677716	Escherichia coli,Escherichia,Enterobacteriaceae,Enterobacterales,Gammaproteobacteria,Proteobacteria,Bacteria	USA	Homo sapiens	Clinical	24.6513572320202	24.5861189412478	25.4227052313956	25.3398185953363	0	50.7625238267319	0.969957213737651	5116627	circular
ASM285380v1	Escherichia coli (E. coli)	strain=14EC029	562	SAMN07807402	PRJNA414690	South China Sea Institute of Oceanology	2018-01-03	na	major	Complete Genome	full	HGAP v. v3	100.0x	PacBio	GCA_002853805.1	GCF_002853805.1	yes	na	na	1.02789358254681	Escherichia coli,Escherichia,Enterobacteriaceae,Enterobacterales,Gammaproteobacteria,Proteobacteria,Bacteria	China	na	clinical patient	24.748068719013	24.8876804696389	25.3105735790572	25.0536772322909	0	50.3642508113481	0.985535342808436	5594085	circular
ASM215684v1	Escherichia coli (E. coli)	strain=95NR1	562	SAMN06947002	PRJNA383942	University of Queensland	2017-05-23	na	major	Complete Genome	full	HGAP v. 2	200.0x	PacBio	GCA_002156845.1	GCF_002156845.1	yes	na	na	0.997999294957407	Escherichia coli,Escherichia,Enterobacteriaceae,Enterobacterales,Gammaproteobacteria,Proteobacteria,Bacteria	Australia: Adelaide	na	fecal sample	24.7884865733104	24.6758686464808	25.2073975856334	25.3282471945753	0	50.5356447802088	0.978801308164231	5636758	circular
ASM285910v1	Escherichia coli (E. coli)	strain=BH100 substr. MG2017	562	SAMN08117235	PRJNA389912	UFMG	2018-01-04	na	major	Complete Genome	full	SPAdes v. 3.6	984.0x	Illumina HiSeq	GCA_002859105.1	GCF_002859105.1	yes	na	na	1.05347109819683	Escherichia coli,Escherichia,Enterobacteriaceae,Enterobacterales,Gammaproteobacteria,Proteobacteria,Bacteria	Brazil: Belo Horizonte	Homo sapiens	urine	24.7860674487288	24.7282598900347	25.1763585867181	25.3093140745184	0	50.4856726612365	0.980759980579226	5270937	circular
ASM289953v1	Escherichia coli (E. coli)	strain=CIT	562	SAMN08367769	PRJNA430164	Facultad de Veterinaria, Instituto Agroalimentario de Aragon (IA2)	2018-01-25	na	major	Complete Genome	full	Burrows-Wheeler Alignment Tool v. AUG-2014	91.01x	Illumina HiSeq	GCA_002899535.1	GCF_002899535.1	yes	na	na	1.10260144663961	Escherichia coli,Escherichia,Enterobacteriaceae,Enterobacterales,Gammaproteobacteria,Proteobacteria,Bacteria	Spain	na	Essential oils isolation	24.6187177415305	24.5915822084875	25.3664644038491	25.4232356461328	0	50.789700049982	0.968903141810059	4639673	circular
ASM156667v1	Escherichia coli (E. coli)	strain=ZH193	562	SAMN04381846	PRJNA307507	University of Minnesota	2016-02-23	na	major	Complete Genome	full	HGAP v. 3	100x	PacBio	GCA_001566675.1	GCF_001566675.1	yes	na	na	0.99868073624171	Escherichia coli,Escherichia,Enterobacteriaceae,Enterobacterales,Gammaproteobacteria,Proteobacteria,Bacteria	na	Homo sapiens	na	24.5711020021772	24.5399018107145	25.4187579355975	25.4702382515108	0	50.8889961871083	0.965061358890254	5256378	circular
ASM164474v1	Escherichia coli (E. coli)	strain=2013C-4465	562	SAMN04851091	PRJNA218110	CDC	2016-05-16	na	major	Complete Genome	full	PacBio Hierarchical Genome Assembly Process v. 3	missing	PacBio	GCA_001644745.1	GCF_001644745.1	yes	na	na	1.03171382867711	Escherichia coli,Escherichia,Enterobacteriaceae,Enterobacterales,Gammaproteobacteria,Proteobacteria,Bacteria	USA	Homo sapiens	stool	24.8336932385023	24.738860986583	25.1511838289809	25.2762619459338	0	50.4274457749147	0.983047097930653	5494966	circular
ASM188653v1	Escherichia coli (E. coli)	strain=MRSN352231	562	SAMN06029893	PRJNA353939	Walter Reed Army Institute of Research	2016-11-28	na	major	Complete Genome	full	HGAP v. 2.0	300.0x	PacBio; Illumina MiSeq	GCA_001886535.1	GCF_001886535.1	yes	na	na	1.02600469281888	Escherichia coli,Escherichia,Enterobacteriaceae,Enterobacterales,Gammaproteobacteria,Proteobacteria,Bacteria	Germany	Homo sapiens	Clinical	24.6728268635756	24.578401189329	25.4397494595183	25.3090224875772	0	50.7487719470955	0.9704910318667	5200916	circular
ASM172350v1	Escherichia coli (E. coli)	strain=K-12 NEB 5-alpha	562	SAMN05725120	PRJNA341475	New England Biolabs	2016-09-13	na	major	Complete Genome	full	HGAP.3/Quiver v. v2.3.0	314x	PacBio	GCA_001723505.1	GCF_001723505.1	yes	na	na	1.11355192067421	Escherichia coli,Escherichia,Enterobacteriaceae,Enterobacterales,Gammaproteobacteria,Proteobacteria,Bacteria	USA: Ipswich, MA	na	laboratory	24.6313353348007	24.5945086838247	25.3475351560344	25.4266208253402	0	50.7741559813746	0.969505904473977	4583637	circular
ASM301737v1	Escherichia coli (E. coli)	strain=2015C-3163	562	SAMN08579553	PRJNA218110	CDC	2018-03-26	na	major	Complete Genome	full	HGAP v. 3	73.109x	PacBio	GCA_003017375.1	GCF_003017375.1	yes	na	na	0.981843253293395	Escherichia coli,Escherichia,Enterobacteriaceae,Enterobacterales,Gammaproteobacteria,Proteobacteria,Bacteria	USA	Homo sapiens	stool	24.6184996030776	24.6929326011348	25.3489225537525	25.3396452420351	0	50.6885677957876	0.972831436131252	5594293	circular
ASM146981v1	Escherichia coli (E. coli)	strain=uk_P46212	562	SAMN04159541	PRJNA297860	University of Oxford	2015-12-18	na	major	Complete Genome	full	HGAP v. 27-Jun-2014	na	PacBio	GCA_001469815.1	GCF_001469815.1	yes	na	27006459	1.00777537946039	Escherichia coli,Escherichia,Enterobacteriaceae,Enterobacterales,Gammaproteobacteria,Proteobacteria,Bacteria	United Kingdom	Homo sapiens	urine	24.6194868591215	24.5506731855227	25.4088537847521	25.4209861706038	0	50.8298399553559	0.967348315238265	5250410	circular
ASM222026v1	Escherichia coli (E. coli)	strain=FORC_044	562	SAMN05417814	PRJNA330605	Food-borne Pathogen Omics Research Center, FORC	2017-07-17	na	major	Complete Genome	full	PacBio SMRT Analysis v. 2.3.0	111.79	PacBio	GCA_002220265.1	GCF_002220265.1	yes	na	na	0.994580318316595	Escherichia coli,Escherichia,Enterobacteriaceae,Enterobacterales,Gammaproteobacteria,Proteobacteria,Bacteria	South Korea: Seoul	Homo sapiens	Stool	24.7150665077142	24.7848872899349	25.3121551809843	25.1878910213665	0	50.5000462023509	0.980196208124357	5703173	circular
ASM190037v1	Escherichia coli (E. coli)	strain=D7	562	SAMN03252425	PRJNA269191	Nanjing Agricultural University	2016-12-12	na	major	Complete Genome	full	Newbler v. 2.7	30-80x	Illumina Miseq; Roche 454 GS Junior	GCA_001900375.1	GCF_001900375.1	yes	na	na	1.05363546867634	Escherichia coli,Escherichia,Enterobacteriaceae,Enterobacterales,Gammaproteobacteria,Proteobacteria,Bacteria	na	dog	na	24.4775081875123	24.5875587925628	25.4626195606717	25.4723134592532	0	50.9349330199249	0.963289123417158	4827779	circular
ASM301881v1	Escherichia coli (E. coli)	strain=2013C-4991	562	SAMN08579568	PRJNA218110	CDC	2018-03-26	na	major	Complete Genome	full	HGAP v. 3	96.531x	PacBio	GCA_003018815.1	GCF_003018815.1	yes	na	na	0.995296497611354	Escherichia coli,Escherichia,Enterobacteriaceae,Enterobacterales,Gammaproteobacteria,Proteobacteria,Bacteria	USA	Homo sapiens	stool	24.6953531150552	24.7894129122994	25.2409457102624	25.274288262383	0	50.5152339726454	0.979600847818526	5680429	circular
ASM301776v1	Escherichia coli (E. coli)	strain=2013C-3033	562	SAMN08579559	PRJNA218110	CDC	2018-03-26	na	major	Complete Genome	full	HGAP v. 3	230.753x	PacBio	GCA_003017765.1	GCF_003017765.1	yes	na	na	0.974114025309148	Escherichia coli,Escherichia,Enterobacteriaceae,Enterobacterales,Gammaproteobacteria,Proteobacteria,Bacteria	USA	Homo sapiens	stool	24.5857481668632	24.6334626606178	25.3974707357107	25.3833184368084	0	50.7807891725191	0.969248639682757	5553868	circular
ASM128038v1	Escherichia coli (E. coli)	strain=SF-166	562	SAMN04026226	PRJNA294467	Santa Clara University	2015-09-09	na	major	Complete Genome	full	HGAP v. 3	90X	PacBio	GCA_001280385.1	GCF_001280385.1	yes	na	26543109	1.06863242116119	Escherichia coli,Escherichia,Enterobacteriaceae,Enterobacterales,Gammaproteobacteria,Proteobacteria,Bacteria	USA: San Francisco	Homo sapiens	patient blood	24.6618083361342	24.716333713618	25.3375648210224	25.2842931292253	0	50.6218579502478	0.975431247471835	5025183	circular
ASM239336v1	Escherichia coli (E. coli)	strain=FDAARGOS_403	562	SAMN07312447	PRJNA231221	University of Maryland School of Medicine Institute for Genome Sciences (IGS) - sequencing center	2017-09-28	na	major	Complete Genome	full	SMRT v. 2.3.0, HGAP v. 3	828.249x	PacBio; Illumina	GCA_002393365.1	GCF_002393365.1	yes	na	na	1.00558549155034	Escherichia coli,Escherichia,Enterobacteriaceae,Enterobacterales,Gammaproteobacteria,Proteobacteria,Bacteria	na	Homo sapiens	human	24.7351159200017	24.6347764753496	25.2815951451342	25.3485124595145	0	50.6301076046487	0.975109371302586	5475414	circular
ASM278811v1	Escherichia coli (E. coli)	strain=AR_0015	562	SAMN04014856	PRJNA292901	Centers for Disease Control and Prevention	2017-11-20	na	major	Complete Genome	full	HGAP v. 2.3	194x	PacBio RSII	GCA_002788115.1	GCF_002788115.1	yes	na	na	1.00308277522639	Escherichia coli,Escherichia,Enterobacteriaceae,Enterobacterales,Gammaproteobacteria,Proteobacteria,Bacteria	na	na	na	24.6388886618878	24.6272063581449	25.3214212218984	25.412483758069	0	50.7339049799674	0.971068460815025	5384212	circular
ASM189034v1	Escherichia coli (E. coli)	strain=10671	562	SAMN05544761	PRJNA336330	United State Department of Agriculture	2016-12-07	na	major	Complete Genome	full	Celera 8.1 v. Feb-2015	134X	PacBio	GCA_001890345.1	GCF_001890345.1	yes	na	na	1.02001732411414	Escherichia coli,Escherichia,Enterobacteriaceae,Enterobacterales,Gammaproteobacteria,Proteobacteria,Bacteria	United Kingdom	na	Cattle faeces	24.7558209885265	24.7581396022853	25.2184206617469	25.2676187474414	0	50.4860394091882	0.980745591657571	5520540	circular
ASM301845v1	Escherichia coli (E. coli)	strain=97-3250	562	SAMN08638904	PRJNA218110	CDC	2018-03-26	na	major	Complete Genome	full	HGAP v. 3	113.492x	PacBio	GCA_003018455.1	GCF_003018455.1	yes	na	na	0.927648930584314	Escherichia coli,Escherichia,Enterobacteriaceae,Enterobacterales,Gammaproteobacteria,Proteobacteria,Bacteria	na	Homo sapiens	stool	24.6787000279232	24.7372267433465	25.4325462142572	25.1515270144731	0	50.5840732287303	0.976906832864596	6156163	linear
ASM205614v1	Escherichia coli (E. coli)	strain=AR_0069	562	SAMN04014910	PRJNA292904	Centers for Disease Control and Prevention	2017-03-21	na	major	Complete Genome	full	HGAP v. 2.3	147x	PacBio RSII	GCA_002056145.1	GCF_002056145.1	yes	na	na	1.0722968273313	Escherichia coli,Escherichia,Enterobacteriaceae,Enterobacterales,Gammaproteobacteria,Proteobacteria,Bacteria	na	na	na	24.5946447654055	24.602786883276	25.3424972559198	25.4600710953987	0	50.8025683513185	0.968404418226715	4826754	circular
ASM301805v1	Escherichia coli (E. coli)	strain=2013C-3252	562	SAMN02991246	PRJNA218110	CDC	2018-03-26	na	major	Complete Genome	full	HGAP v. 3	81.78x	PacBio	GCA_003018055.1	GCF_003018055.1	yes	na	na	0.961939240704172	Escherichia coli,Escherichia,Enterobacteriaceae,Enterobacterales,Gammaproteobacteria,Proteobacteria,Bacteria	USA	Homo sapiens	Stool	24.7052696002671	24.6665629451952	25.0103378022863	25.6178296522514	0	50.6281674545377	0.975185060565276	5823288	circular
ASM151361v1	Escherichia coli (E. coli)	strain=CD306	562	SAMN04381845	PRJNA307507	University of Minnesota	2016-01-12	na	major	Complete Genome	full	HGAP 3 (PacBio) v. SEPT-2015	100.0x	PacBio	GCA_001513615.1	GCF_001513615.1	yes	na	na	1.00587854924183	Escherichia coli,Escherichia,Enterobacteriaceae,Enterobacterales,Gammaproteobacteria,Proteobacteria,Bacteria	USA: New York	cat	na	24.5939724964903	24.531719704168	25.4144294270041	25.4598783723376	0	50.8743077993418	0.965628709768782	5219043	circular
ASM200770v1	Escherichia coli (E. coli)	strain=NCTC86	562	SAMN06314933	PRJNA373816	National University of Singapore and Genome Institute of Singapore	2017-02-28	na	major	Complete Genome	full	HGAP3 v. 3	200.0x	PacBio	GCA_002007705.1	GCF_002007705.1	yes	na	na	1.05069556178854	Escherichia coli,Escherichia,Enterobacteriaceae,Enterobacterales,Gammaproteobacteria,Proteobacteria,Bacteria	Germany	Homo sapiens	na	24.6899794988967	24.6485273634955	25.3419654454686	25.3195276921392	0	50.6614931376078	0.973885762276646	5111920	circular
ASM284613v1	Escherichia coli (E. coli)	strain=MS8345	562	SAMN08148171	PRJNA421388	University of Queensland	2017-12-21	na	major	Complete Genome	full	smrtpipe v. 1.87	185.0x	PacBio RSII P6-C4	GCA_002846135.1	GCF_002846135.1	yes	na	na	1.02676174580695	Escherichia coli,Escherichia,Enterobacteriaceae,Enterobacterales,Gammaproteobacteria,Proteobacteria,Bacteria	Qatar	Homo sapiens	Respiratory secretions	24.8528126311899	24.7770006142525	25.178275299848	25.1919114547096	0	50.3701867545576	0.985301354693742	5595419	circular
ASM301887v1	Escherichia coli (E. coli)	strain=2013C-3250	562	SAMN04498485	PRJNA218110	CDC	2018-03-26	na	major	Complete Genome	full	HGAP v. 3	98.093x	PacBio	GCA_003018875.1	GCF_003018875.1	yes	na	na	0.971326656951154	Escherichia coli,Escherichia,Enterobacteriaceae,Enterobacterales,Gammaproteobacteria,Proteobacteria,Bacteria	USA	na	Stool	24.6529333012084	24.6635106055516	25.3700428565621	25.313513236678	0	50.6835560932401	0.97302651408348	5681977	circular
ASM301821v1	Escherichia coli (E. coli)	strain=2015C-3905	562	SAMN08579573	PRJNA218110	CDC	2018-03-26	na	major	Complete Genome	full	HGAP v. 3	185.611x	PacBio	GCA_003018215.1	GCF_003018215.1	yes	na	na	1.02756987184113	Escherichia coli,Escherichia,Enterobacteriaceae,Enterobacterales,Gammaproteobacteria,Proteobacteria,Bacteria	USA	Homo sapiens	stool	24.6209459947879	24.5175000349613	25.4553483550576	25.4062056151932	0	50.8615539702508	0.966121602546602	5077047	linear
ASM221420v1	Escherichia coli (E. coli)	strain=M160133	562	SAMN07273977	PRJNA391721	New York Medical College	2017-07-03	na	major	Complete Genome	full	SPAdes v. v3.5.0; HGAP Assembly v. v3	100.0x	Illumina MiSeq; PacBio	GCA_002214205.1	GCF_002214205.1	yes	na	na	1.05684860742044	Escherichia coli,Escherichia,Enterobacteriaceae,Enterobacterales,Gammaproteobacteria,Proteobacteria,Bacteria	USA: New York	Homo sapiens	urine	24.8283598071386	24.9044556799051	25.1666833719746	25.1005011409817	0	50.2671845129563	0.989369425976606	5477301	circular
ASM301823v1	Escherichia coli (E. coli)	strain=2012C-4221	562	SAMN08579578	PRJNA218110	CDC	2018-03-26	na	major	Complete Genome	full	HGAP v. 3	94.01x	PacBio	GCA_003018235.1	GCF_003018235.1	yes	na	na	1.06027568400974	Escherichia coli,Escherichia,Enterobacteriaceae,Enterobacterales,Gammaproteobacteria,Proteobacteria,Bacteria	USA	Homo sapiens	stool	24.741036401112	24.7467730735994	25.3706458318936	25.1415446933951	0	50.5121905252886	0.97972012221358	5194649	circular
ASM186529v1	Escherichia coli (E. coli)	strain=PA20	562	SAMN04040761	PRJNA294158	USDA/ARS/Eastern Regional Research Center	2016-11-03	na	major	Complete Genome	full	HGAP v. V3	273.59x	PacBio	GCA_001865295.1	GCF_001865295.1	yes	na	na	1.00458297635711	Escherichia coli,Escherichia,Enterobacteriaceae,Enterobacterales,Gammaproteobacteria,Proteobacteria,Bacteria	USA: Pennsylvania	na	stool	24.7216878365273	24.7725189953869	25.3594622575976	25.1463309104882	0	50.5057931680858	0.979970885066492	5618601	circular
ASM205560v1	Escherichia coli (E. coli)	strain=13E0725	562	SAMN06554468	PRJNA378593	Friedrich-Loeffler-Institut	2017-03-21	na	major	Complete Genome	full	HGAP3 v. DEC-2014	200.0x	PacBio	GCA_002055605.1	GCF_002055605.1	yes	na	na	1.05761641122834	Escherichia coli,Escherichia,Enterobacteriaceae,Enterobacterales,Gammaproteobacteria,Proteobacteria,Bacteria	Germany	na	cattle	24.6767324846396	24.7114318597378	25.3171256868481	25.2947099687745	0	50.6118356556226	0.975822427789986	5112484	circular
ASM301853v1	Escherichia coli (E. coli)	strain=2013C-4081	562	SAMN04558451	PRJNA218110	CDC	2018-03-26	na	major	Complete Genome	full	HGAP v. 3	136.013x	PacBio	GCA_003018535.1	GCF_003018535.1	yes	na	na	1.00841537340623	Escherichia coli,Escherichia,Enterobacteriaceae,Enterobacterales,Gammaproteobacteria,Proteobacteria,Bacteria	USA	na	Stool	24.7597260096495	24.7759652356329	25.333423255459	25.1308854992586	0	50.4643087547176	0.981598529092141	5634505	circular
ASM201194v1	Escherichia coli (E. coli)	strain=Ecol_224	562	SAMN05511177	PRJNA316786	University of Oxford	2017-03-03	na	major	Complete Genome	full	HGAP v. unspecified	XX	PacBio	GCA_002011945.1	GCF_002011945.1	yes	na	na	1.0303388001619	Escherichia coli,Escherichia,Enterobacteriaceae,Enterobacterales,Gammaproteobacteria,Proteobacteria,Bacteria	Viet Nam: Hanoi	Homo sapiens	na	24.6285536394506	24.6755947047498	25.3509029893381	25.3449486664614	0	50.6958516557996	0.972547984378523	5223096	circular
ASM190096v1	Escherichia coli (E. coli)	strain=S42	562	SAMN03252455	PRJNA269191	Nanjing Agricultural University	2016-12-12	na	major	Complete Genome	full	Newbler v. 2.7	30-80x	Illumina Miseq; Roche 454 GS Junior	GCA_001900965.1	GCF_001900965.1	yes	na	na	1.06272433956059	Escherichia coli,Escherichia,Enterobacteriaceae,Enterobacterales,Gammaproteobacteria,Proteobacteria,Bacteria	na	na	forest soil	24.6128592000344	24.5291195682904	25.4353551535833	25.422666078092	0	50.8580212316752	0.966258174781647	4838808	circular
ASM294671v1	Escherichia coli (E. coli)	strain=266917_2	562	SAMN08498861	PRJNA315192	Health Protection Agency	2018-02-18	na	major	Complete Genome	full	Unicycler v. 0.4.2	311.0x	Nanopore (MinION); Illumina HiSeq	GCA_002946715.1	GCF_002946715.1	yes	na	na	0.994398389467451	Escherichia coli,Escherichia,Enterobacteriaceae,Enterobacterales,Gammaproteobacteria,Proteobacteria,Bacteria	United Kingdom	Homo sapiens	feces	24.870189980382	24.7900534187127	25.1677211696065	25.1720354312988	0	50.3397566009053	0.986501460322945	5887450	circular
ASM81964v1	Escherichia coli (E. coli)	strain=789	562	SAMN03083542	PRJNA262513	Georg-August University of Goettingen	2015-01-16	na	major	Complete Genome	full	Newbler (Roche) v. 04	12.0x	454	GCA_000819645.1	GCF_000819645.1	yes	na	25587010	1.01221894375372	Escherichia coli,Escherichia,Enterobacteriaceae,Enterobacterales,Gammaproteobacteria,Proteobacteria,Bacteria	Israel	na	Turkey with septicemic infection	24.6459465579281	24.5780165421536	25.3444764856325	25.4315604142859	0	50.7760368999183	0.969432947220834	5273074	linear
ASM296873v1	Escherichia coli (E. coli)	strain=AR_0372	562	SAMN07291515	PRJNA316321	FDA/CDC	2018-03-05	na	major	Complete Genome	full	SMRT v. 2.3.0; HGAP v. 3.0; SPAdes v. 3.6.0	14.00x	Pacbio; Illumina	GCA_002968735.1	GCF_002968735.1	yes	na	na	1.00889657292286	Escherichia coli,Escherichia,Enterobacteriaceae,Enterobacterales,Gammaproteobacteria,Proteobacteria,Bacteria	na	na	na	24.7189850351912	24.6856934605836	25.1943785162745	25.4009429879507	0	50.5953215042252	0.976467329921977	5487875	linear
ASM201214v1	Escherichia coli (E. coli)	strain=Ecol_AZ159	562	SAMN05511159	PRJNA316786	University of Oxford	2017-03-03	na	major	Complete Genome	full	HGAP v. unspecified	XX	PacBio	GCA_002012145.1	GCF_002012145.1	yes	na	na	1.05549572908739	Escherichia coli,Escherichia,Enterobacteriaceae,Enterobacterales,Gammaproteobacteria,Proteobacteria,Bacteria	Colombia: Bogota	Homo sapiens	na	24.6778276761256	24.684629026517	25.3728198437924	25.264723453565	0	50.6375432973574	0.974819343283952	5101928	circular
ASM201224v1	Escherichia coli (E. coli)	strain=Ecol_AZ153	562	SAMN05511160	PRJNA316786	University of Oxford	2017-03-03	na	major	Complete Genome	full	HGAP v. unspecified	XX	PacBio	GCA_002012245.1	GCF_002012245.1	yes	na	na	0.998212728129527	Escherichia coli,Escherichia,Enterobacteriaceae,Enterobacterales,Gammaproteobacteria,Proteobacteria,Bacteria	China: Beijing	Homo sapiens	na	24.5868161148474	24.5172524999305	25.4563803389694	25.4395510462528	0	50.8959313852221	0.964793595054151	5252746	circular
ASM161249v1	Escherichia coli (E. coli)	strain=SRCC 1675	562	SAMN04202539	PRJNA299765	USDA	2016-04-06	na	major	Complete Genome	full	SMRT Analysis v. 2.3.0	102.0X	IonTorrent; PacBio; ABI3730	GCA_001612495.1	GCF_001612495.1	yes	na	na	1.00659585097829	Escherichia coli,Escherichia,Enterobacteriaceae,Enterobacterales,Gammaproteobacteria,Proteobacteria,Bacteria	USA:Chicago	na	Apple cider	24.7899355423297	24.7034124239486	25.350756010697	25.1558960230248	0	50.5066520337217	0.979937215660883	5601971	circular
ASM130816v1	Escherichia coli (E. coli)	strain=K-12 substr. MG1655_TMP32XR2	562	SAMN03203489	PRJNA268139	Indian Institute of Science	2015-10-08	na	major	Complete Genome	full	bowtie v. 2-2.2.3	100x	Illumina	GCA_001308165.1	GCF_001308165.1	yes	na	26659679	1.10218235306319	Escherichia coli,Escherichia,Enterobacteriaceae,Enterobacterales,Gammaproteobacteria,Proteobacteria,Bacteria	India:Bangalore	na	culture	24.5900576277299	24.6194865705134	25.4237627725597	25.3666930291969	0	50.7904558017566	0.968873844927011	4641689	circular
ASM286366v1	Escherichia coli (E. coli)	strain=SMN197SH3	562	SAMN07767837	PRJNA412521	University of Idaho	2018-01-05	na	major	Complete Genome	full	Canu v. 1.6; GapBlaster v. 1.1.2; MapSolver v. 3.2.0; Unicylcer v. 0.4.1; Circlator v. 1.5.2; Pilon v. 1.22	209.0x	PacBio; Illumina	GCA_002863665.1	GCF_002863665.1	yes	na	na	1.02438638180561	Escherichia coli,Escherichia,Enterobacteriaceae,Enterobacterales,Gammaproteobacteria,Proteobacteria,Bacteria	Canada: Alberta	na	cattle	24.7359287824923	24.7074349793401	25.3013700123602	25.2552662258073	0	50.5566362381675	0.977979696451905	5411703	circular
ASM80118v2	Escherichia coli (E. coli)	strain=94-3024	562	SAMN03262652	PRJNA253936	USDA-ARS	2015-06-18	na	major	Complete Genome	full	CLC Genomics Workbench v. 7.0; Celera Assembler v. 7.0	>30x	Sequence generated by Ion Torrent and Pacific Biosciences technologies	GCA_000801185.2	GCF_000801185.2	yes	na	25887577	1.06163946840372	Escherichia coli,Escherichia,Enterobacteriaceae,Enterobacterales,Gammaproteobacteria,Proteobacteria,Bacteria	USA: Montana	na	human stool	24.7219580369135	24.6273864124833	25.2507624490404	25.3998931015628	0	50.6506555506033	0.974308109400353	5045911	linear
ASM190114v1	Escherichia coli (E. coli)	strain=M11	562	SAMN03252445	PRJNA269191	Nanjing Agricultural University	2016-12-12	na	major	Complete Genome	full	Newbler v. 2.7	30-80x	Illumina Miseq; Roche 454 GS Junior	GCA_001901145.1	GCF_001901145.1	yes	na	na	1.04961103686441	Escherichia coli,Escherichia,Enterobacteriaceae,Enterobacterales,Gammaproteobacteria,Proteobacteria,Bacteria	na	mouse	feces	24.7587980250781	24.7616060958883	25.3775912933974	25.1020045856362	0	50.4795958790336	0.980998426366849	5306134	circular
ASM289390v2	Escherichia coli (E. coli)	strain=CV839-06	562	SAMN08093640	PRJNA419620	Harbin Veterinary Research Institute	2018-01-26	na	major	Complete Genome	full	HGAP v. 2.3	100.0x	PacBio	GCA_002893905.2	GCF_002893905.2	yes	na	na	1.04792580643525	Escherichia coli,Escherichia,Enterobacteriaceae,Enterobacterales,Gammaproteobacteria,Proteobacteria,Bacteria	China:Harbin Veterinary Research Institute	na	na	24.5555918598893	24.7558860033473	25.3665235910262	25.3219985457372	0	50.6885221367634	0.97283321321124	5104992	circular
ASM231061v1	Escherichia coli (E. coli)	strain=1190	562	SAMN07618121	PRJNA402083	The Roslin Institute	2017-09-18	na	major	Complete Genome	full	De-novo v. Celera Assembler 8.2	20x	PacBio	GCA_002310615.1	GCF_002310615.1	yes	na	na	1.04470072767793	Escherichia coli,Escherichia,Enterobacteriaceae,Enterobacterales,Gammaproteobacteria,Proteobacteria,Bacteria	United Kingdom: Scotland, Edinburgh	canine	na	24.5607111876829	24.6078935031175	25.4795331417166	25.351862167483	0	50.8313953091996	0.967288117741316	4987038	circular
ASM190140v1	Escherichia coli (E. coli)	strain=S50	562	SAMN03252457	PRJNA269191	Nanjing Agricultural University	2016-12-12	na	major	Complete Genome	full	Newbler v. 2.7	30-80x	Illumina Miseq; Roche 454 GS Junior	GCA_001901405.1	GCF_001901405.1	yes	na	na	1.06254641768332	Escherichia coli,Escherichia,Enterobacteriaceae,Enterobacterales,Gammaproteobacteria,Proteobacteria,Bacteria	na	na	forest soil	24.6661193322788	24.6231422079121	25.1829488610359	25.5277895987731	0	50.7107384598091	0.971968916983043	4981720	circular
ASM98835v1	Escherichia coli (E. coli)	strain=SQ37	562	SAMN03276545	PRJNA241498	AstraZeneca	2015-05-06	na	major	Complete Genome	full	CLCBio Genomics Workbench v. 7.0.4	66x	Illumina	GCA_000988355.1	GCF_000988355.1	yes	na	26438293	1.10390171566108	Escherichia coli,Escherichia,Enterobacteriaceae,Enterobacterales,Gammaproteobacteria,Proteobacteria,Bacteria	USA	na	na	24.6168253061804	24.5958474669367	25.3609127172971	25.4264145095858	0	50.7873272268829	0.968995130483412	4633461	circular
ASM200931v1	Escherichia coli (E. coli)	strain=MDR_56	562	SAMN06344815	PRJNA375745	Centers for Disease Control and Prevention	2017-03-02	na	major	Complete Genome	full	PacBio Hierarchical Genome Assembly Process v. 3	90.0x	PacBio	GCA_002009315.1	GCF_002009315.1	yes	na	na	0.98326869801733	Escherichia coli,Escherichia,Enterobacteriaceae,Enterobacterales,Gammaproteobacteria,Proteobacteria,Bacteria	USA:NY	Homo sapiens	na	24.6665968932023	24.534966569118	25.3529994477894	25.4454370898903	0	50.7984365376797	0.968564523158604	5465306	circular
ASM190090v1	Escherichia coli (E. coli)	strain=S3	562	SAMN03252450	PRJNA269191	Nanjing Agricultural University	2016-12-12	na	major	Complete Genome	full	Newbler v. 2.7	30-80x	Il;lumina Miseq; Roche 454 GS Junior	GCA_001900905.1	GCF_001900905.1	yes	na	na	1.12174575020666	Escherichia coli,Escherichia,Enterobacteriaceae,Enterobacterales,Gammaproteobacteria,Proteobacteria,Bacteria	na	na	forest soil	24.6508912936105	24.6875248253161	25.3644788151546	25.2971050659188	0	50.6615838810733	0.973882226713385	4632368	circular
ASM228575v1	Escherichia coli (E. coli)	strain=PA45B	562	SAMN06920354	PRJNA385892	University of Queensland	2017-09-05	na	major	Complete Genome	full	HGAP v. 2.0	120.0x	PacBio	GCA_002285755.1	GCF_002285755.1	yes	na	na	1.05546806884885	Escherichia coli,Escherichia,Enterobacteriaceae,Enterobacterales,Gammaproteobacteria,Proteobacteria,Bacteria	Australia: Brisbane	Homo sapiens	na	24.7598874438282	24.7209362982164	25.1839072403554	25.3352690176	0	50.5191762579554	0.979446368828168	5221926	circular
YDC107	Escherichia coli (E. coli)	strain=YDC107	562	SAMN07974445	PRJNA416908	University of Maryland, School of Medicine	2018-01-12	na	major	Complete Genome	full	Canu v. 1.2	477	PacBio	GCA_002925525.1	GCF_002925525.1	no	na	na	0.991178504550635	Escherichia coli,Escherichia,Enterobacteriaceae,Enterobacterales,Gammaproteobacteria,Proteobacteria,Bacteria	USA: Pennsylvania	Homo sapiens	na	24.6911929689992	24.6732713724	25.2774800801454	25.3580555784554	0	50.6355356586008	0.974897642521816	5579860	linear
ASM211671v2	Escherichia coli (E. coli)	strain=HB-Coli0	562	SAMN06819205	PRJNA383767	Agricultural University of Hebei Province	2017-05-01	na	minor	Complete Genome	full	SMRT portal v. Version 3.2.0	300.0x	PacBio	GCA_002116715.2	GCF_002116715.2	yes	na	na	1.05112878589891	Escherichia coli,Escherichia,Enterobacteriaceae,Enterobacterales,Gammaproteobacteria,Proteobacteria,Bacteria	China: Baoding	chicken	intestine	24.6322733963502	24.6719988649866	25.3585243249528	25.3372034137104	0	50.6957277386632	0.972552805938613	5074830	circular
ASM295269v1	Escherichia coli (E. coli)	strain=FORC_042	562	SAMN05210898	PRJNA324610	Food-borne Pathogen Omics Research Center, FORC	2018-02-01	na	major	Complete Genome	full	SMRT Analysis v. 2.3	498.09	PacBio	GCA_002952695.1	GCF_002952695.1	yes	na	na	1.05086342184502	Escherichia coli,Escherichia,Enterobacteriaceae,Enterobacterales,Gammaproteobacteria,Proteobacteria,Bacteria	South Korea: Seoul	na	pork	24.6354410854626	24.6447031172476	25.3313798626409	25.3884759346488	0	50.7198557972897	0.971614438330946	5052887	circular
ASM161834v2	Escherichia coli (E. coli)	strain=Ecol_745	562	SAMN04590095	PRJNA316786	University of Oxford	2016-07-12	na	major	Complete Genome	full	HGAP v. 2.2.0	1x	PacBio	GCA_001618345.2	GCF_001618345.2	yes	na	na	1.04753943683139	Escherichia coli,Escherichia,Enterobacteriaceae,Enterobacterales,Gammaproteobacteria,Proteobacteria,Bacteria	na	na	na	24.5756222586795	24.6686015025065	25.3982713438645	25.3575048949495	0	50.755776238814	0.97021910431404	5040910	circular
ASM235787v1	Escherichia coli (E. coli)	strain=MRY15-131	562	SAMD00056132	PRJDB5007	Laboratory of Bacterial Genomics, Pathogen Genomics Center, National Institute of Infectious Diseases	2017-04-06	na	major	Complete Genome	full	HGAP Assembly v. 3.0; Celera Assembler v. 8.2	200x	MiSeq; PacBio RSII	GCA_002357875.1	GCF_002357875.1	yes	na	28424528	1.08598699835006	Escherichia coli,Escherichia,Enterobacteriaceae,Enterobacterales,Gammaproteobacteria,Proteobacteria,Bacteria	Japan	Bos taurus	na	24.8063632732466	24.8873218255713	25.0989520024598	25.2073628987223	0	50.3063149011821	0.987822009949097	5219955	circular
ASM167892v1	Escherichia coli (E. coli)	strain=H1827/12	562	SAMN03768474	PRJNA286318	Universidade Estadual de Campinas	2016-07-05	na	major	Complete Genome	full	Spades v. 3.0.0	100x	Illumina and Sanger	GCA_001678925.1	GCF_001678925.1	yes	na	na	1.09279850913753	Escherichia coli,Escherichia,Enterobacteriaceae,Enterobacterales,Gammaproteobacteria,Proteobacteria,Bacteria	na	Homo sapiens	blood	24.6287376944233	24.6122946816153	25.310826836265	25.4481407876964	0	50.7589676239614	0.970095230084896	4731493	circular
ASM301877v1	Escherichia coli (E. coli)	strain=2014C-3655	562	SAMN03098211	PRJNA218110	CDC	2018-03-26	na	major	Complete Genome	full	HGAP v. 3	55.972x	PacBio	GCA_003018775.1	GCF_003018775.1	yes	na	na	0.998114160110206	Escherichia coli,Escherichia,Enterobacteriaceae,Enterobacterales,Gammaproteobacteria,Proteobacteria,Bacteria	USA	na	Stool	24.6850254546584	24.6916684688249	25.2846838448755	25.3386222316412	0	50.6233060765167	0.975374738442623	5539654	linear
ASM190102v1	Escherichia coli (E. coli)	strain=M1	562	SAMN03252439	PRJNA269191	Nanjing Agricultural University	2016-12-12	na	major	Complete Genome	full	Newbler v. 2.7	30-80x	Illumina Miseq; Roche 454 GS Junior	GCA_001901025.1	GCF_001901025.1	yes	na	na	1.0462055969923	Escherichia coli,Escherichia,Enterobacteriaceae,Enterobacterales,Gammaproteobacteria,Proteobacteria,Bacteria	na	mouse	feces	24.6871737852623	24.6555114095274	25.2968784782479	25.3604363269624	0	50.6573148052103	0.974048572936095	5148066	circular
ASM97161v1	Escherichia coli (E. coli)	strain=CI5	562	SAMN03390066	PRJNA277394	National University of Singapore and Genome Institute of Singapore	2015-04-13	na	major	Complete Genome	full	na	na	na	GCA_000971615.1	GCF_000971615.1	yes	na	26021932	1.05424265056865	Escherichia coli,Escherichia,Enterobacteriaceae,Enterobacterales,Gammaproteobacteria,Proteobacteria,Bacteria	na	Homo sapiens	na	24.6275656864225	24.7164586247259	25.2486577205589	25.4073179682927	0	50.6559756888515	0.974100757909361	5092643	circular
ASM301855v1	Escherichia coli (E. coli)	strain=2013C-4225	562	SAMN08579596	PRJNA218110	CDC	2018-03-26	na	major	Complete Genome	full	HGAP v. 3	76.725x	PacBio	GCA_003018555.1	GCF_003018555.1	yes	na	na	0.965502811341675	Escherichia coli,Escherichia,Enterobacteriaceae,Enterobacterales,Gammaproteobacteria,Proteobacteria,Bacteria	USA	Homo sapiens	stool	24.6856906678572	24.6362326827295	25.3498332798527	25.3282433695607	0	50.6780766494133	0.973239842778398	5734160	linear
ASM156661v1	Escherichia coli (E. coli)	strain=SaT040	562	SAMN04381849	PRJNA307507	University of Minnesota	2016-02-23	na	major	Complete Genome	full	HGAP v. 3	100x	PacBio	GCA_001566615.1	GCF_001566615.1	yes	na	na	1.04316392777632	Escherichia coli,Escherichia,Enterobacteriaceae,Enterobacterales,Gammaproteobacteria,Proteobacteria,Bacteria	USA: Burlington	Homo sapiens	na	24.7067451513163	24.6420625481545	25.2918251854119	25.3593671151173	0	50.6511923005291	0.9742871876869	5176044	circular
ASM190077v1	Escherichia coli (E. coli)	strain=H1	562	SAMN03252429	PRJNA269191	Nanjing Agricultural University	2016-12-12	na	major	Complete Genome	full	Newbler v. 2.7	30-80x	Illumina Miseq; Roche 454 GS Junior	GCA_001900775.1	GCF_001900775.1	yes	na	na	1.06039657723387	Escherichia coli,Escherichia,Enterobacteriaceae,Enterobacterales,Gammaproteobacteria,Proteobacteria,Bacteria	na	na	river water	24.5799299544853	24.5319663463292	25.4018998146927	25.4842770527181	0	50.8861768674108	0.965132366473132	4826576	circular
ASM274133v1	Escherichia coli (E. coli)	strain=F5656C1	562	SAMN04621488	PRJNA218110	CDC	2017-11-02	na	major	Complete Genome	full	HGAP v. 3	63.0x	PacBio	GCA_002741335.1	GCF_002741335.1	yes	na	na	1.09411730123803	Escherichia coli,Escherichia,Enterobacteriaceae,Enterobacterales,Gammaproteobacteria,Proteobacteria,Bacteria	USA	na	na	24.6785551337784	24.7497185411706	25.3053483812162	25.2663779438348	0	50.571726325051	0.977389487502316	4898585	circular
ASM190083v1	Escherichia coli (E. coli)	strain=H8	562	SAMN03252435	PRJNA269191	Nanjing Agricultural University	2016-12-12	na	major	Complete Genome	full	Newbler v. 2.7	30-80x	Illumina Miseq; Roche 454 GS Junior	GCA_001900835.1	GCF_001900835.1	yes	na	na	1.04660275153387	Escherichia coli,Escherichia,Enterobacteriaceae,Enterobacterales,Gammaproteobacteria,Proteobacteria,Bacteria	na	na	river water	24.6146155654978	24.7172783348465	25.5928901457757	25.07521595388	0	50.6681060996557	0.973628140023958	5137208	circular
ASM189024v1	Escherichia coli (E. coli)	strain=472	562	SAMN05544767	PRJNA336330	United State Department of Agriculture	2016-12-07	na	major	Complete Genome	full	Celera 8.1 v. Jan-2015	207X	PacBio	GCA_001890245.1	GCF_001890245.1	yes	na	na	1.01268021361671	Escherichia coli,Escherichia,Enterobacteriaceae,Enterobacterales,Gammaproteobacteria,Proteobacteria,Bacteria	United Kingdom	Homo sapiens	na	24.7754093871281	24.7673507257787	25.1539346948905	25.3033051922026	0	50.4572398870932	0.981876143518103	5608872	circular
ASM164523v2	Escherichia coli (E. coli)	strain=2011C-4315	562	SAMN04851094	PRJNA218110	CDC	2017-11-02	na	major	Complete Genome	full	HGAP v. 3	487.0x	PacBio	GCA_001645235.2	GCF_001645235.2	yes	na	na	0.98963335512514	Escherichia coli,Escherichia,Enterobacteriaceae,Enterobacterales,Gammaproteobacteria,Proteobacteria,Bacteria	USA	Homo sapiens	stool	24.5909235048427	24.70598787747	25.333804463048	25.3692841546393	0	50.7030886176873	0.972266438323364	5518650	circular
ASM295179v1	Escherichia coli (E. coli)	strain=13C1079T	562	SAMN06219551	PRJNA361032	The University of Hong Kong	2018-02-05	na	major	Complete Genome	full	HGAP v. NOV-2016	179.0x	PacBio	GCA_002951795.1	GCF_002951795.1	yes	na	na	1.08383739515777	Escherichia coli,Escherichia,Enterobacteriaceae,Enterobacterales,Gammaproteobacteria,Proteobacteria,Bacteria	Hong Kong	chicken	stool	24.7084810805294	24.6884957243082	25.242213608023	25.3608095871394	0	50.6030231951624	0.976166515078094	4938616	circular
ASM301320v1	Escherichia coli (E. coli)	strain=RM14721	562	SAMN08581173	PRJNA341281	USDA	2018-03-21	na	major	Complete Genome	full	Hgap v. 3	387.55x	PacBio	GCA_003013205.1	GCF_003013205.1	yes	na	na	1.07618474312636	Escherichia coli,Escherichia,Enterobacteriaceae,Enterobacterales,Gammaproteobacteria,Proteobacteria,Bacteria	na	dog	feces	24.5643770694707	24.5526346412212	25.3929481957918	25.4900400935163	0	50.882988289308	0.96529337922185	4726450	circular
ASM189036v1	Escherichia coli (E. coli)	strain=MRSN346647	562	SAMN06067968	PRJNA353939	Walter Reed Army Institute of Research	2016-12-07	na	major	Complete Genome	full	HGAP v. 2.0	200.0x	PacBio; Illumina MiSeq	GCA_001890365.1	GCF_001890365.1	yes	na	na	1.04929940371326	Escherichia coli,Escherichia,Enterobacteriaceae,Enterobacterales,Gammaproteobacteria,Proteobacteria,Bacteria	USA	Homo sapiens	clinical	24.7263750934602	24.6486991755342	25.2898986607447	25.3350270702609	0	50.6249257310056	0.975311539840033	5158613	circular
ASM161756v1	Escherichia coli (E. coli)	strain=Ecol_732	562	SAMN04621897	PRJNA316786	University of Oxford	2016-04-08	na	major	Complete Genome	full	HGAP v. 2.2.0	1x	PacBio	GCA_001617565.1	GCF_001617565.1	yes	na	na	0.978784535158834	Escherichia coli,Escherichia,Enterobacteriaceae,Enterobacterales,Gammaproteobacteria,Proteobacteria,Bacteria	Thailand: Bangkok	Homo sapiens	na	24.4526089674368	24.672161509169	25.4282298871619	25.4469996362323	0	50.8752295233942	0.965593097796572	5418293	circular
ASM235791v1	Escherichia coli (E. coli)	strain=20Ec-P-124	562	SAMD00056130	PRJDB5007	Laboratory of Bacterial Genomics, Pathogen Genomics Center, National Institute of Infectious Diseases	2017-04-06	na	major	Complete Genome	full	HGAP Assembly v. 3.0; Celera Assembler v. 8.2	200x	MiSeq; PacBio RSII	GCA_002357915.1	GCF_002357915.1	yes	na	28424528	1.02575019884902	Escherichia coli,Escherichia,Enterobacteriaceae,Enterobacterales,Gammaproteobacteria,Proteobacteria,Bacteria	Japan	Sus scrofa	na	24.6526803823039	24.7698616595464	25.2418025618162	25.3356553963335	0	50.5774579581497	0.977165402079815	5379699	circular
ASM128032v1	Escherichia coli (E. coli)	strain=SF-088	562	SAMN04026225	PRJNA294467	Santa Clara University	2015-09-09	na	major	Complete Genome	full	HGAP v. 3	90X	PacBio	GCA_001280325.1	GCF_001280325.1	yes	na	26543109	1.03799189575012	Escherichia coli,Escherichia,Enterobacteriaceae,Enterobacterales,Gammaproteobacteria,Proteobacteria,Bacteria	USA: San Francisco	Homo sapiens	patient blood	24.6485258201608	24.6940991131741	25.2879346771277	25.3694403895374	0	50.6573750666651	0.974046224629681	5206997	circular
ASM196928v4	Escherichia coli (E. coli)	strain=WCHEC050613	562	SAMN06197014	PRJNA418674	West China Hospital, Sichuan University	2019-08-22	na	major	Complete Genome	full	Canu v. 0.0	85.0x	PacBio; Illumina HiSeq	GCA_001969285.4	GCF_001969285.3	yes	na	na	1.05321442114044	Escherichia coli,Escherichia,Enterobacteriaceae,Enterobacterales,Gammaproteobacteria,Proteobacteria,Bacteria	China: Sichuan, Chengdu	na	Sewage	24.6775185443294	24.6935316856377	25.4207740569167	25.2081757131163	0	50.628949770033	0.975154540124187	5127039	circular
ASM166307v1	Escherichia coli (E. coli)	strain=ER1821R	562	SAMN05210771	PRJNA324607	University of Colroado Anschutz Medical Campus	2016-06-15	na	major	Complete Genome	full	Geneious de novo v. 6.1.7	90x	Illumina MiSeq	GCA_001663075.1	GCF_001663075.1	yes	na	na	1.10357422013278	Escherichia coli,Escherichia,Enterobacteriaceae,Enterobacterales,Gammaproteobacteria,Proteobacteria,Bacteria	na	na	na	24.5732581567015	24.5947788493153	25.458457120836	25.3735058731472	0	50.8319629939831	0.967266147322243	4595577	circular
ASM220217v1	Escherichia coli (E. coli)	strain=AR_0055	562	SAMN04014896	PRJNA292904	Centers for Disease Control and Prevention	2017-06-20	na	major	Complete Genome	full	HGAP v. 2.3	154x	PacBio RSII	GCA_002202175.1	GCF_002202175.1	yes	na	na	0.965875096267099	Escherichia coli,Escherichia,Enterobacteriaceae,Enterobacterales,Gammaproteobacteria,Proteobacteria,Bacteria	na	na	na	24.5991251129206	24.5166526760771	25.4571581026218	25.4270641083805	0	50.8842222110023	0.965245721656678	5506082	circular
ASM128034v1	Escherichia coli (E. coli)	strain=SF-468	562	SAMN04026228	PRJNA294467	Santa Clara University	2015-09-09	na	major	Complete Genome	full	HGAP v. 3	90X	PacBio	GCA_001280345.1	GCF_001280345.1	yes	na	26543109	1.01878595593836	Escherichia coli,Escherichia,Enterobacteriaceae,Enterobacterales,Gammaproteobacteria,Proteobacteria,Bacteria	USA: San Francisco	Homo sapiens	patient blood	24.6769377993645	24.6764339404584	25.3311146124121	25.3155136477649	0	50.6466282601771	0.97446510133487	5358643	circular
ASM301875v1	Escherichia coli (E. coli)	strain=2014C-4587	562	SAMN08579566	PRJNA218110	CDC	2018-03-26	na	major	Complete Genome	full	HGAP v. 3	89.272x	PacBio	GCA_003018755.1	GCF_003018755.1	yes	na	na	1.02704932129512	Escherichia coli,Escherichia,Enterobacteriaceae,Enterobacterales,Gammaproteobacteria,Proteobacteria,Bacteria	USA	Homo sapiens	stool	24.5656398933168	24.6641205683455	25.3893544575316	25.3808850808062	0	50.7702395383378	0.969657833197492	5171573	circular
ASM299907v1	Escherichia coli (E. coli)	strain=AR_0374	562	SAMN07291517	PRJNA316321	FDA/CDC	2018-03-14	na	major	Complete Genome	full	SMRT v. 2.3.0; HGAP v. 3.0; SPAdes v. 3.6.0	18.16x	Pacbio; Illumina	GCA_002999075.1	GCF_002999075.1	yes	na	na	1.03718645508731	Escherichia coli,Escherichia,Enterobacteriaceae,Enterobacterales,Gammaproteobacteria,Proteobacteria,Bacteria	na	na	na	24.5740262796533	24.5776697608383	25.4740656810154	25.374238278493	0	50.8483039595084	0.966633932955408	5022669	linear
ASM172112v1	Escherichia coli (E. coli)	strain=FORC_028	562	SAMN04026657	PRJNA294502	Food-borne Pathogen Omics Research Center, FORC	2016-09-07	na	major	Complete Genome	full	CLCbio CLC Genomics Workbench v. 7.5.1; PacBio SMRT Analysis v. 2.3.0	418.07x	Illumina; PacBio	GCA_001721125.1	GCF_001721125.1	yes	na	na	0.977740535700192	Escherichia coli,Escherichia,Enterobacteriaceae,Enterobacterales,Gammaproteobacteria,Proteobacteria,Bacteria	South Korea: Gwang-Ju	Homo sapiens	stool	24.6178210629136	24.7636208986894	25.4189225292213	25.1996355091757	0	50.6185580383971	0.975560029271168	5704396	circular
ASM258979v1	Escherichia coli (E. coli)	strain=FDAARGOS_433	562	SAMN07312477	PRJNA231221	University of Maryland School of Medicine Institute for Genome Sciences (IGS) - sequencing center	2017-10-18	na	major	Complete Genome	full	SMRT v. 2.3.0, HGAP v. 3, SPAdes v. 3.6.0	696.335x	PacBio; Illumina	GCA_002589795.1	GCF_002589795.1	yes	na	na	1.06192801320418	Escherichia coli,Escherichia,Enterobacteriaceae,Enterobacterales,Gammaproteobacteria,Proteobacteria,Bacteria	Canada: BC	Homo sapiens	Rectal	24.6800769096203	24.7479038848417	25.3176387621987	25.2543804433393	0	50.572019205538	0.977378035738966	5121856	circular
ASM201206v1	Escherichia coli (E. coli)	strain=Ecol_656	562	SAMN05511161	PRJNA316786	University of Oxford	2017-03-03	na	major	Complete Genome	full	HGAP v. unspecified	XX	PacBio	GCA_002012065.1	GCF_002012065.1	yes	na	na	0.991119094443708	Escherichia coli,Escherichia,Enterobacteriaceae,Enterobacterales,Gammaproteobacteria,Proteobacteria,Bacteria	USA: Caguas	Homo sapiens	na	24.6431405371814	24.557647823673	25.4089672809524	25.3902443581932	0	50.7992116391456	0.968534486526174	5405139	circular
ASM167747v2	Escherichia coli (E. coli)	strain=06-00048	562	SAMN02808332	PRJNA241122	FDA	2021-04-07	na	major	Complete Genome	full	SMRT Portal HGAP v. 2.1.0	350X	PacBio RS	GCA_001677475.2	GCF_001677475.2	yes	na	na	0.990468611965154	Escherichia coli,Escherichia,Enterobacteriaceae,Enterobacterales,Gammaproteobacteria,Proteobacteria,Bacteria	USA: CA	na	alfalfa sprout	24.8358119129118	24.7632497717473	25.2699195387756	25.1310187765654	0	50.400938315341	0.984090045592705	5848780	circular
ASM294513v3	Escherichia coli (E. coli)	strain=WCHEC005237	562	SAMN06209723	PRJNA418674	West China Hospital, Sichuan University	2019-08-22	na	major	Complete Genome	full	Unicycler v. 0.4.3	200.0x	Illumina HiSeq; MinION	GCA_002945135.3	GCF_002945135.3	yes	na	na	1.01953017287313	Escherichia coli,Escherichia,Enterobacteriaceae,Enterobacterales,Gammaproteobacteria,Proteobacteria,Bacteria	China: Sichuan, Chengdu	Homo sapiens	Rectal swab	24.5630215229299	24.6287022778325	25.4040706259933	25.4042055732444	0	50.8082761992377	0.968183285885625	5187212	circular
ASM218009v1	Escherichia coli (E. coli)	strain=AR_0149	562	SAMN04014960	PRJNA292902	Centers for Disease Control and Prevention	2017-06-08	na	major	Complete Genome	full	HGAP v. 2.3	215x	PacBio RSII	GCA_002180095.1	GCF_002180095.1	yes	na	na	1.01831351909129	Escherichia coli,Escherichia,Enterobacteriaceae,Enterobacterales,Gammaproteobacteria,Proteobacteria,Bacteria	na	na	na	24.7511066576428	24.6719486501288	25.3464013643949	25.2305433278335	0	50.5769446922284	0.977185466787714	5435963	circular
ASM301831v1	Escherichia coli (E. coli)	strain=2013C-3513	562	SAMN08579595	PRJNA218110	CDC	2018-03-26	na	major	Complete Genome	full	HGAP v. 3	121.607x	PacBio	GCA_003018315.1	GCF_003018315.1	yes	na	na	0.981905325734772	Escherichia coli,Escherichia,Enterobacteriaceae,Enterobacterales,Gammaproteobacteria,Proteobacteria,Bacteria	USA	Homo sapiens	na	24.7263454919272	24.7216118580314	25.4235645168195	25.1284781332219	0	50.5520426500414	0.978159432493636	5746114	linear
ASM276399v1	Escherichia coli (E. coli)	na	562	SAMN07980821	PRJNA417204	Huazhong Agricultural University	2017-11-13	na	major	Complete Genome	full	SMRT v. RS HGAP V2.3	305.0x	PacBio	GCA_002763995.1	GCF_002763995.1	yes	na	na	1.00788545993097	Escherichia coli,Escherichia,Enterobacteriaceae,Enterobacterales,Gammaproteobacteria,Proteobacteria,Bacteria	China:NaQu, Xizang	Bos mutus	na	24.5742863057265	24.6584429515045	25.3478048137902	25.4194659289787	0	50.767270742769	0.969773015900082	5313900	circular
ASM190098v1	Escherichia coli (E. coli)	strain=S43	562	SAMN03252456	PRJNA269191	Nanjing Agricultural University	2016-12-12	na	major	Complete Genome	full	Newbler v. 2.7	30-80x	Illumina Miseq; Roche 454 GS Junior	GCA_001900985.1	GCF_001900985.1	yes	na	na	1.06330964923868	Escherichia coli,Escherichia,Enterobacteriaceae,Enterobacterales,Gammaproteobacteria,Proteobacteria,Bacteria	na	na	forest soil	24.6640618385946	24.6952095391667	25.3182626839642	25.3224659382744	0	50.6407286222387	0.97469512624835	5043711	circular
ASM231071v1	Escherichia coli (E. coli)	strain=1223	562	SAMN07618122	PRJNA402083	The Roslin Institute	2017-09-18	na	major	Complete Genome	full	De-novo v. Celera Assembler 8.3	20x	PacBio	GCA_002310715.1	GCF_002310715.1	yes	na	na	1.0780508012398	Escherichia coli,Escherichia,Enterobacteriaceae,Enterobacterales,Gammaproteobacteria,Proteobacteria,Bacteria	United Kingdom: Scotland, Edinburgh	canine	na	24.6953138710926	24.6740680886935	25.2614170330992	25.3692010071147	0	50.6306180402139	0.975089459120842	4951571	circular
ASM296871v1	Escherichia coli (E. coli)	strain=AR_0369	562	SAMN07291512	PRJNA316321	FDA/CDC	2018-03-05	na	major	Complete Genome	full	SMRT v. 2.3.0; HGAP v. 3.0; SPAdes v. 3.6.0	17.90x	Pacbio; Illumina	GCA_002968715.1	GCF_002968715.1	yes	na	na	1.09260149479476	Escherichia coli,Escherichia,Enterobacteriaceae,Enterobacterales,Gammaproteobacteria,Proteobacteria,Bacteria	na	na	na	24.7629257381759	24.6763344059682	25.3486165002019	25.212123355654	0	50.5607398558559	0.977819159393057	4919661	linear
ASM221474v2	Escherichia coli (E. coli)	strain=FORC_043	562	SAMN05520965	PRJNA338095	Food-borne Pathogen Omics Research Center, FORC	2017-10-05	na	major	Complete Genome	full	PacBio SMRT Analysis v. 2.3.0	124.49x	PacBio	GCA_002214745.2	GCF_002214745.2	yes	na	na	1.01773666767545	Escherichia coli,Escherichia,Enterobacteriaceae,Enterobacterales,Gammaproteobacteria,Proteobacteria,Bacteria	South Korea: Gyeonggi-do	Homo sapiens	Human Stool	24.635837248784	24.6747145972324	25.3889566909345	25.3004914630491	0	50.6894481539836	0.972797172623019	5321865	circular
ASM231069v1	Escherichia coli (E. coli)	strain=1428	562	SAMN07618125	PRJNA402083	The Roslin Institute	2017-09-18	na	major	Complete Genome	full	De-novo v. Celera Assembler 8.6	20x	PacBio	GCA_002310695.1	GCF_002310695.1	yes	na	na	1.04539421269311	Escherichia coli,Escherichia,Enterobacteriaceae,Enterobacterales,Gammaproteobacteria,Proteobacteria,Bacteria	United Kingdom: Scotland, Edinburgh	canine	na	24.7559627650528	24.7380334603765	25.4004384016326	25.105565372938	0	50.5060037745706	0.979962628727106	5309743	circular
ASM190029v1	Escherichia coli (E. coli)	strain=C1	562	SAMN03252409	PRJNA269191	Nanjing Agricultural University	2016-12-12	na	major	Complete Genome	full	Newbler v. 2.7	30-80x	Illumina Miseq; Roche 454 GS Junior	GCA_001900295.1	GCF_001900295.1	yes	na	na	1.10623254108384	Escherichia coli,Escherichia,Enterobacteriaceae,Enterobacterales,Gammaproteobacteria,Proteobacteria,Bacteria	na	cow	na	24.7581933845864	24.6975081472873	25.2251331451451	25.3191653229811	0	50.5442984681262	0.978462517647982	4843023	circular
ASM161836v1	Escherichia coli (E. coli)	strain=Ecol_448	562	SAMN04590097	PRJNA316786	University of Oxford	2016-04-11	na	major	Complete Genome	full	HGAP v. 2.2.0	1x	PacBio	GCA_001618365.1	GCF_001618365.1	yes	na	na	1.0202482337063	Escherichia coli,Escherichia,Enterobacteriaceae,Enterobacterales,Gammaproteobacteria,Proteobacteria,Bacteria	Argentina: Buenos Aires	Homo sapiens	na	24.6295779711751	24.5919745954663	25.3294036526691	25.4490437806894	0	50.7784474333586	0.969339455115078	5212298	circular
ASM205606v1	Escherichia coli (E. coli)	strain=AR_0061	562	SAMN04014902	PRJNA292904	Centers for Disease Control and Prevention	2017-03-21	na	major	Complete Genome	full	HGAP v. 2.3	268x	PacBio RSII	GCA_002056065.1	GCF_002056065.1	yes	na	na	1.08761762014515	Escherichia coli,Escherichia,Enterobacteriaceae,Enterobacterales,Gammaproteobacteria,Proteobacteria,Bacteria	na	na	na	24.5787742392145	24.6283917157191	25.43676158623	25.3560724588364	0	50.7928340450664	0.968781657492752	4734219	circular
ASM189022v1	Escherichia coli (E. coli)	strain=272	562	SAMN05544766	PRJNA336330	United State Department of Agriculture	2016-12-07	na	major	Complete Genome	full	Celera 8.1 v. Apr-2014	165X	PacBio	GCA_001890225.1	GCF_001890225.1	yes	na	na	1.01984118611224	Escherichia coli,Escherichia,Enterobacteriaceae,Enterobacterales,Gammaproteobacteria,Proteobacteria,Bacteria	United Kingdom	Homo sapiens	na	24.802693358892	24.7538818859331	25.2167827420734	25.2266420131015	0	50.4434247551749	0.982418927448838	5568363	circular
ASM180628v1	Escherichia coli (E. coli)	strain=NADC 5570/86-24/6564	562	SAMN05729956	PRJNA341860	USDA/ARS/National Animal Disease Center	2016-10-21	na	major	Complete Genome	full	smrtanalysis v. 2.3.0; CANU v. 1.3	526x	PacBio; Illumina	GCA_001806285.1	GCF_001806285.1	yes	na	na	1.02268397865206	Escherichia coli,Escherichia,Enterobacteriaceae,Enterobacterales,Gammaproteobacteria,Proteobacteria,Bacteria	na	na	na	24.7293037940189	24.8390266610378	25.2468179918881	25.1848515530552	0	50.4316695449433	0.9828810131079	5559461	circular
ASM173570v1	Escherichia coli (E. coli)	strain=210221272	562	SAMN05346848	PRJNA328481	Agricultural Research Service	2016-09-20	na	major	Complete Genome	full	HGAP v. 3; Geneious v. 9.1.5	98	Illumina; PacBio	GCA_001735705.1	GCF_001735705.1	yes	na	na	1.09286854141115	Escherichia coli,Escherichia,Enterobacteriaceae,Enterobacterales,Gammaproteobacteria,Proteobacteria,Bacteria	USA:Illinois	swine	cecum	24.6322340684073	24.6099599530849	25.3543042508902	25.4035017276176	0	50.7578059785078	0.970140317773834	4731950	circular
ASM281155v3	Escherichia coli (E. coli)	strain=WCHEC025943	562	SAMN07510673	PRJNA418674	West China Hospital, Sichuan University	2018-09-26	na	major	Complete Genome	full	Unicycler v. 0.4.4	200.0x	Illumina HiSeq; MinION	GCA_002811555.3	GCF_002811555.3	yes	na	na	1.06592245427138	Escherichia coli,Escherichia,Enterobacteriaceae,Enterobacterales,Gammaproteobacteria,Proteobacteria,Bacteria	China: Sichuan, Chengdu	na	Sewage	24.8520659194076	24.8265950017575	25.214526608139	25.1068124706958	0	50.3213390788348	0.987228516382229	5351201	circular
ASM190131v1	Escherichia coli (E. coli)	strain=S1	562	SAMN03252449	PRJNA269191	Nanjing Agricultural University	2016-12-12	na	major	Complete Genome	full	Newbler v. 2.7	30-80x	Il;lumina Miseq; Roche 454 GS Junior	GCA_001901315.1	GCF_001901315.1	yes	na	na	1.08512513046063	Escherichia coli,Escherichia,Enterobacteriaceae,Enterobacterales,Gammaproteobacteria,Proteobacteria,Bacteria	na	na	forest soil	24.6035016935729	24.5564037110746	25.461271309872	25.3788232854805	0	50.8400945953525	0.966951493617823	4707208	circular
ASM295289v1	Escherichia coli (E. coli)	strain=6A	562	SAMN08380015	PRJNA430697	University of Texas at Austin	2018-02-01	na	major	Complete Genome	full	unknown v. not applicable	100x	illumina	GCA_002952895.1	GCF_002952895.1	yes	na	na	1.09861291343053	Escherichia coli,Escherichia,Enterobacteriaceae,Enterobacterales,Gammaproteobacteria,Proteobacteria,Bacteria	na	na	na	24.6156482027468	24.5796190845121	25.3749253244932	25.4298073882479	0	50.8047327127411	0.968320561106337	4651793	circular
ASM295285v1	Escherichia coli (E. coli)	strain=7FA	562	SAMN08380018	PRJNA430697	University of Texas at Austin	2018-02-01	na	major	Complete Genome	full	unknown v. not applicable	100x	illumina	GCA_002952855.1	GCF_002952855.1	yes	na	na	1.09858526073506	Escherichia coli,Escherichia,Enterobacteriaceae,Enterobacterales,Gammaproteobacteria,Proteobacteria,Bacteria	na	na	na	24.6154266169344	24.5796988419429	25.3749750367757	25.429899504347	0	50.8048745411227	0.968315066284781	4651843	circular
ASM190112v1	Escherichia coli (E. coli)	strain=M10	562	SAMN03252444	PRJNA269191	Nanjing Agricultural University	2016-12-12	na	major	Complete Genome	full	Newbler v. 2.7	30-80x	Il;lumina Miseq; Roche 454 GS Junior	GCA_001901125.1	GCF_001901125.1	yes	na	na	1.05229316737597	Escherichia coli,Escherichia,Enterobacteriaceae,Enterobacterales,Gammaproteobacteria,Proteobacteria,Bacteria	na	mouse	feces	24.6239556341415	24.5656081848696	25.4172266454294	25.3932095355596	0	50.8104361809889	0.968099617247839	4954801	circular
ASM230231v1	Escherichia coli (E. coli)	strain=ETEC-2265	562	SAMN07503734	PRJNA398221	Karolinska Institutet	2017-09-14	na	major	Complete Genome	full	HGAP3 v. 3	596x	PacBio	GCA_002302315.1	GCF_002302315.1	yes	na	na	1.02514631989148	Escherichia coli,Escherichia,Enterobacteriaceae,Enterobacterales,Gammaproteobacteria,Proteobacteria,Bacteria	Bangladesh: Dhaka	Homo sapiens	Diarrheal stool	24.693502954433	24.6672597088729	25.2544241299499	25.3848132067441	0	50.6392373366941	0.9747532794602	5319464	circular
ASM190088v1	Escherichia coli (E. coli)	strain=H14	562	SAMN03252437	PRJNA269191	Nanjing Agricultural University	2016-12-12	na	major	Complete Genome	full	Newbler v. 2.7	30-80x	Illumina Miseq; Roche 454 GS Junior	GCA_001900885.1	GCF_001900885.1	yes	na	na	1.09144986518368	Escherichia coli,Escherichia,Enterobacteriaceae,Enterobacterales,Gammaproteobacteria,Proteobacteria,Bacteria	na	na	river water	24.6136143490144	24.622335729214	25.3957299869137	25.3683199348578	0	50.7640499217715	0.969897991868302	4735489	circular
ASM219649v1	Escherichia coli (E. coli)	strain=EC1515	562	SAMN07192704	PRJNA389338	National Yang Ming University	2017-06-15	na	major	Complete Genome	full	HGAP v. 3.0	193.0x	PacBio	GCA_002196495.1	GCF_002196495.1	yes	na	na	1.01799475909523	Escherichia coli,Escherichia,Enterobacteriaceae,Enterobacterales,Gammaproteobacteria,Proteobacteria,Bacteria	Taiwan	Homo sapiens	urine; urinary tract infection	24.7549097140688	24.6967444842229	25.3326306939436	25.2157151077648	0	50.5483458017083	0.978304104990522	5468903	circular
ASM289949v1	Escherichia coli (E. coli)	strain=CAR	562	SAMN08367764	PRJNA430164	Facultad de Veterinaria, Instituto Agroalimentario de Aragon (IA2)	2018-01-25	na	major	Complete Genome	full	Burrows-Wheeler Alignment Tool v. AUG-2014	95.48x	Illumina HiSeq	GCA_002899495.1	GCF_002899495.1	yes	na	na	1.11578655772304	Escherichia coli,Escherichia,Enterobacteriaceae,Enterobacterales,Gammaproteobacteria,Proteobacteria,Bacteria	Spain	na	Essential oils isolation	24.6162847447304	24.5816065761778	25.388556116362	25.4135525627299	0	50.8021086790918	0.968422228921299	4544646	circular
ASM301807v1	Escherichia coli (E. coli)	strain=2013C-3492	562	SAMN08579580	PRJNA218110	CDC	2018-03-26	na	major	Complete Genome	full	HGAP v. 3	93.11x	PacBio	GCA_003018075.1	GCF_003018075.1	yes	na	na	1.03470774171235	Escherichia coli,Escherichia,Enterobacteriaceae,Enterobacterales,Gammaproteobacteria,Proteobacteria,Bacteria	USA	Homo sapiens	stool	24.6600525882983	24.7210729257544	25.2476010241398	25.3712734618075	0	50.6188744859473	0.975547678914943	5270374	circular
ASM190047v1	Escherichia coli (E. coli)	strain=H10	562	SAMN03252436	PRJNA269191	Nanjing Agricultural University	2016-12-12	na	major	Complete Genome	full	Newbler v. 2.7	30-80x	Illumina Miseq; Roche 454 GS Junior	GCA_001900475.1	GCF_001900475.1	yes	na	na	1.0811783886394	Escherichia coli,Escherichia,Enterobacteriaceae,Enterobacterales,Gammaproteobacteria,Proteobacteria,Bacteria	na	na	river water	24.6342476552309	24.6035098906094	25.3378032466738	25.4244392074859	0	50.7622424541597	0.969968133112005	4805164	circular
ASM231059v1	Escherichia coli (E. coli)	strain=144	562	SAMN07618126	PRJNA402083	The Roslin Institute	2017-09-18	na	major	Complete Genome	full	De-novo v. Celera Assembler 8.7	20x	PacBio	GCA_002310595.1	GCF_002310595.1	yes	na	na	1.03123319711954	Escherichia coli,Escherichia,Enterobacteriaceae,Enterobacterales,Gammaproteobacteria,Proteobacteria,Bacteria	United Kingdom: Scotland, Edinburgh	canine	na	24.7240942973768	24.7199348211948	25.2880670410568	25.2679038403716	0	50.5559708814285	0.978005728236042	5361252	circular
ASM168230v2	Escherichia coli (E. coli)	strain=EC590	562	SAMN05252777	PRJNA325730	UNIVERSITY OF MALAYA	2017-03-24	na	major	Complete Genome	full	HGAP v. 2	156.04 x	PacBio	GCA_001682305.2	GCF_001682305.2	yes	na	na	1.10436534726967	Escherichia coli,Escherichia,Enterobacteriaceae,Enterobacterales,Gammaproteobacteria,Proteobacteria,Bacteria	Malaysia	Homo sapiens	urine	24.5595483295483	24.6388301716243	25.4376472458276	25.3639742529998	0	50.8016214988274	0.96844110580817	4617703	circular
ASM93156v1	Escherichia coli (E. coli)	strain=MNCRE44	562	SAMN03287565	PRJNA272863	University of Minnesota	2015-02-23	na	major	Complete Genome	full	CLC Genomics Workbench v. 7; HGAP v. 3	125x; 100x	Illumina MiSeq 2x300; PacBio	GCA_000931565.1	GCF_000931565.1	yes	na	25858844	1.01282860315997	Escherichia coli,Escherichia,Enterobacteriaceae,Enterobacterales,Gammaproteobacteria,Proteobacteria,Bacteria	USA: Minnesota	Homo sapiens	sputum	24.6498241113594	24.5972568665727	25.3779239112751	25.3749951107927	0	50.7529190220679	0.970330020949515	5292269	circular
ASM216463v4	Escherichia coli (E. coli)	strain=WCHEC96200	562	SAMN06909153	PRJNA418674	West China Hospital, Sichuan University	2019-08-22	na	major	Complete Genome	full	SPAdes v. 3.10.1; Canu v. 1.5	200.0x	Illumina HiSeq; Nanopore	GCA_002164635.4	GCF_002164635.4	yes	na	na	1.02020466108018	Escherichia coli,Escherichia,Enterobacteriaceae,Enterobacterales,Gammaproteobacteria,Proteobacteria,Bacteria	China: Sichuan, Chengdu	Homo sapiens	na	24.6565900241876	24.6892096884522	25.2742476738828	25.3799526134774	0	50.6542002873601	0.974169949040795	5340337	circular
ASM223732v1	Escherichia coli (E. coli)	strain=WAT	562	SAMN03963241	PRJNA292047	Nankai University	2017-07-31	na	major	Complete Genome	full	SMRT Portal HGAP assembly v. 3	130x	Illumina GAIIx; PacBio	GCA_002237325.1	GCF_002237325.1	yes	na	na	1.0638143544914	Escherichia coli,Escherichia,Enterobacteriaceae,Enterobacterales,Gammaproteobacteria,Proteobacteria,Bacteria	China	na	park pond water	24.5986317429609	24.5600962644309	25.3306408008613	25.5106311917468	0	50.8412719926081	0.966905942371763	4847481	circular
ASM190033v1	Escherichia coli (E. coli)	strain=C10	562	SAMN03252417	PRJNA269191	Nanjing Agricultural University	2016-12-12	na	major	Complete Genome	full	Newbler v. 2.7	30-80x	Illumina Miseq; Roche 454 GS Junior	GCA_001900335.1	GCF_001900335.1	yes	na	na	1.04336289781046	Escherichia coli,Escherichia,Enterobacteriaceae,Enterobacterales,Gammaproteobacteria,Proteobacteria,Bacteria	na	cow	na	24.6112863951035	24.5835467408196	25.3625272119437	25.4426396521332	0	50.8051668640769	0.968303740986384	5021692	circular
ASM193631v1	Escherichia coli (E. coli)	strain=SLK172	562	SAMN05853574	PRJNA344951	Tianjin Biochip Corporation	2017-01-05	na	major	Complete Genome	full	na	na	na	GCA_001936315.1	GCF_001936315.1	yes	na	na	0.995360055598143	Escherichia coli,Escherichia,Enterobacteriaceae,Enterobacterales,Gammaproteobacteria,Proteobacteria,Bacteria	China: Beijing	Homo sapiens	feces	24.7293658686636	24.8386206189417	25.2002282087174	25.2317853036773	0	50.4320135123947	0.982867489029025	5773662	circular
ASM285532v1	Escherichia coli (E. coli)	strain=14EC001	562	SAMN07792806	PRJNA414685	South China Sea Institute of Oceanology	2018-01-03	na	major	Complete Genome	full	HGAP v. v3	100.0x	PacBio	GCA_002855325.1	GCF_002855325.1	yes	na	na	0.993566555256015	Escherichia coli,Escherichia,Enterobacteriaceae,Enterobacterales,Gammaproteobacteria,Proteobacteria,Bacteria	China	na	clinical patient	24.5374233505994	24.6137447491553	25.4860241124639	25.3628077877815	0	50.8488319002454	0.966613514272634	5335332	circular
ASM186050v1	Escherichia coli (E. coli)	strain=Y5	562	SAMN04299569	PRJNA304360	Sir Run Run Shaw Hospital, College of Medicine, Zhejiang University, Hangzhou, Zhejiang, China	2016-11-01	na	major	Complete Genome	full	SMRT v. unspecified	100	PacBio	GCA_001860505.1	GCF_001860505.1	yes	na	na	1.06914135674162	Escherichia coli,Escherichia,Enterobacteriaceae,Enterobacterales,Gammaproteobacteria,Proteobacteria,Bacteria	China: Zhejiang	Homo sapiens	urine	24.5514092426413	24.6368974137813	25.4097832191907	25.4019101243866	0	50.8116933435773	0.968050923314489	4839266	circular
ASM301839v1	Escherichia coli (E. coli)	strain=2014C-3011	562	SAMN08579605	PRJNA218110	CDC	2018-03-26	na	major	Complete Genome	full	HGAP v. 3	142.9x	PacBio	GCA_003018395.1	GCF_003018395.1	yes	na	na	1.03611456751352	Escherichia coli,Escherichia,Enterobacteriaceae,Enterobacterales,Gammaproteobacteria,Proteobacteria,Bacteria	USA	Homo sapiens	stool	24.7204012743232	24.7509780071666	25.2553913672376	25.2732293512727	0	50.5286207185103	0.9790763843939	5353744	linear
ASM189020v1	Escherichia coli (E. coli)	strain=155	562	SAMN05544764	PRJNA336330	United State Department of Agriculture	2016-12-07	na	major	Complete Genome	full	Celera 8.1 v. Mar-2014	103X	PacBio	GCA_001890205.1	GCF_001890205.1	yes	na	na	1.00695134263728	Escherichia coli,Escherichia,Enterobacteriaceae,Enterobacterales,Gammaproteobacteria,Proteobacteria,Bacteria	United Kingdom	Homo sapiens	na	24.7312125340891	24.7673268351382	25.2521756011497	25.249285029623	0	50.5014606307727	0.980140747435447	5604428	circular
ASM278793v1	Escherichia coli (E. coli)	strain=CREC-591	562	SAMN07944241	PRJNA416193	Yonsei University College of medicine	2017-11-20	na	major	Complete Genome	full	RS HGAP v. 3	422x	PacBio	GCA_002787935.1	GCF_002787935.1	yes	na	na	1.01198504575163	Escherichia coli,Escherichia,Enterobacteriaceae,Enterobacterales,Gammaproteobacteria,Proteobacteria,Bacteria	South Korea: Incheon	Homo sapiens	Peritoneal fluid	24.6029970304388	24.7570686299812	25.3918709416828	25.2480633978972	0	50.63993433958	0.974726099157682	5416962	circular
ASM301883v2	Escherichia coli (E. coli)	strain=2014C-4639	562	SAMN03265976	PRJNA218110	CDC	2018-03-26	na	minor	Complete Genome	full	HGAP v. 3	98.329x	PacBio	GCA_003018835.2	GCF_003018835.2	yes	na	na	1.01486516264191	Escherichia coli,Escherichia,Enterobacteriaceae,Enterobacterales,Gammaproteobacteria,Proteobacteria,Bacteria	USA	na	na	24.690996611785	24.65499369066	25.3500712530708	25.3039384444842	0	50.654009697555	0.974177377014772	5380119	linear
ASM295309v1	Escherichia coli (E. coli)	strain=1FA	562	SAMN08380002	PRJNA430697	University of Texas at Austin	2018-02-01	na	major	Complete Genome	full	unknown v. not applicable	100x	illumina	GCA_002953095.1	GCF_002953095.1	yes	na	na	1.09857243859897	Escherichia coli,Escherichia,Enterobacteriaceae,Enterobacterales,Gammaproteobacteria,Proteobacteria,Bacteria	na	na	na	24.6153948677182	24.5796456419802	25.3749853015435	25.4299741887581	0	50.8049594903016	0.968311775134659	4651849	circular
ASM231067v1	Escherichia coli (E. coli)	strain=127	562	SAMN07618123	PRJNA402083	The Roslin Institute	2017-09-18	na	major	Complete Genome	full	De-novo v. Celera Assembler 8.4	20x	PacBio	GCA_002310675.1	GCF_002310675.1	yes	na	na	1.05702568759929	Escherichia coli,Escherichia,Enterobacteriaceae,Enterobacterales,Gammaproteobacteria,Proteobacteria,Bacteria	United Kingdom: Scotland, Edinburgh	canine	na	24.6279916814697	24.7346249001234	25.3344932241061	25.3028901943007	0	50.6373834184068	0.974825578441119	5091284	circular
ASM98838v1	Escherichia coli (E. coli)	strain=SQ88	562	SAMN03276546	PRJNA241498	AstraZeneca	2015-05-06	na	major	Complete Genome	full	CLCBio Genomics Workbench v. 7.0.4	63x	Illumina	GCA_000988385.1	GCF_000988385.1	yes	na	26438293	1.10846662375492	Escherichia coli,Escherichia,Enterobacteriaceae,Enterobacterales,Gammaproteobacteria,Proteobacteria,Bacteria	USA	na	na	24.621151576022	24.5989432388301	25.3570413116279	25.4228638735201	0	50.7799051851479	0.96928292078119	4610881	circular
ASM190039v1	Escherichia coli (E. coli)	strain=D8	562	SAMN03252426	PRJNA269191	Nanjing Agricultural University	2016-12-12	na	major	Complete Genome	full	Newbler v. 2.7	30-80x	Illumina Miseq; Roche 454 GS Junior	GCA_001900395.1	GCF_001900395.1	yes	na	na	1.08587727148822	Escherichia coli,Escherichia,Enterobacteriaceae,Enterobacterales,Gammaproteobacteria,Proteobacteria,Bacteria	na	dog	na	24.7537054788033	24.8516853433271	25.2723925992945	25.1222165785751	0	50.3946091778696	0.984339230552347	5130646	circular
ASM190041v1	Escherichia coli (E. coli)	strain=H5	562	SAMN03252432	PRJNA269191	Nanjing Agricultural University	2016-12-12	na	major	Complete Genome	full	Newbler v. 2.7	30-80x	Illumina Miseq; Roche 454 GS Junior	GCA_001900415.1	GCF_001900415.1	yes	na	na	1.0787237529442	Escherichia coli,Escherichia,Enterobacteriaceae,Enterobacterales,Gammaproteobacteria,Proteobacteria,Bacteria	na	na	river water	24.6436336129808	24.6065776330022	25.3376625311283	25.4121262228887	0	50.749788754017	0.970451551723646	4833228	circular
ASM301861v1	Escherichia coli (E. coli)	strain=2012EL-2448	562	SAMN08579603	PRJNA218110	CDC	2018-03-26	na	major	Complete Genome	full	HGAP v. 3	169.219x	PacBio	GCA_003018615.1	GCF_003018615.1	yes	na	na	1.00317910877934	Escherichia coli,Escherichia,Enterobacteriaceae,Enterobacterales,Gammaproteobacteria,Proteobacteria,Bacteria	USA	Homo sapiens	stool	24.5974137214863	24.5609779135654	25.3227347681822	25.5188735967662	0	50.8416083649483	0.96689292915727	5272286	circular
ASM216509v2	Escherichia coli (E. coli)	strain=SCEC020022	562	SAMN06909177	PRJNA418674	West China Hospital, Sichuan University	2018-10-17	na	major	Complete Genome	full	Unicycler v. 0.4.7	200.0x	Illumina HiSeq; Oxford Nanopore MiniION	GCA_002165095.2	GCF_002165095.2	yes	na	na	1.01614423607105	Escherichia coli,Escherichia,Enterobacteriaceae,Enterobacterales,Gammaproteobacteria,Proteobacteria,Bacteria	China: Sichuan	Homo sapiens	na	24.5817337154392	24.7213811085878	25.4279165615275	25.2689686144455	0	50.696885175973	0.972507771491126	5326272	circular
ASM210573v1	Escherichia coli (E. coli)	strain=CFSAN051542	562	SAMN05414625	PRJNA312475	FDA	2017-04-24	na	major	Complete Genome	full	HGAP v. v.3.0	400.0x	PacBio	GCA_002105735.1	GCF_002105735.1	yes	na	na	1.03759170242659	Escherichia coli,Escherichia,Enterobacteriaceae,Enterobacterales,Gammaproteobacteria,Proteobacteria,Bacteria	USA	na	Blue cheese in wax	24.5273221298239	24.526672533335	25.5800947395879	25.3659105972532	0	50.9460053368411	0.96286243325315	4926135	circular
ASM295177v1	Escherichia coli (E. coli)	strain=13C1065T	562	SAMN06219550	PRJNA361032	The University of Hong Kong	2018-02-05	na	major	Complete Genome	full	HGAP v. NOV-2016	161.0x	PacBio	GCA_002951775.1	GCF_002951775.1	yes	na	na	1.03669697977741	Escherichia coli,Escherichia,Enterobacteriaceae,Enterobacterales,Gammaproteobacteria,Proteobacteria,Bacteria	Hong Kong	chicken	stool	24.7731684792178	24.7256258493574	25.2764472844829	25.224758386942	0	50.5012056714248	0.980150744333281	5378331	circular
ASM190057v1	Escherichia coli (E. coli)	strain=C9	562	SAMN03252416	PRJNA269191	Nanjing Agricultural University	2016-12-12	na	major	Complete Genome	full	Newbler v. 2.7	30-80x	Illumina Miseq; Roche 454 GS Junior	GCA_001900575.1	GCF_001900575.1	yes	na	na	1.08625651744157	Escherichia coli,Escherichia,Enterobacteriaceae,Enterobacterales,Gammaproteobacteria,Proteobacteria,Bacteria	na	cow	na	24.5692477771575	24.5660409064156	25.4823935313569	25.38231778507	0	50.8647113164269	0.965999558670548	4677457	circular
ASM301863v1	Escherichia coli (E. coli)	strain=86-3153	562	SAMN08579608	PRJNA218110	CDC	2018-03-26	na	major	Complete Genome	full	HGAP v. 3	151.359x	PacBio	GCA_003018635.1	GCF_003018635.1	yes	na	na	1.0149688058671	Escherichia coli,Escherichia,Enterobacteriaceae,Enterobacterales,Gammaproteobacteria,Proteobacteria,Bacteria	USA	na	na	24.7082674224063	24.6730451891284	25.2081351544286	25.4105522340366	0	50.6186873884652	0.975554980961193	5417033	linear
ASM294865v1	Escherichia coli (E. coli)	strain=AR_0077	562	SAMN04014918	PRJNA292904	Centers for Disease Control and Prevention	2018-02-19	na	major	Complete Genome	full	canu v. 1.6	115x	PacBio RSII	GCA_002948655.1	GCF_002948655.1	yes	na	na	1.07078458483781	Escherichia coli,Escherichia,Enterobacteriaceae,Enterobacterales,Gammaproteobacteria,Proteobacteria,Bacteria	na	na	na	24.7304964050102	24.7152911887544	25.198884031667	25.3553283745683	0	50.5542124062353	0.978074531088255	5077205	circular
ASM190116v1	Escherichia coli (E. coli)	strain=M15	562	SAMN03252446	PRJNA269191	Nanjing Agricultural University	2016-12-12	na	major	Complete Genome	full	Newbler v. 2.7	30-80x	Illumina Miseq; Roche 454 GS Junior	GCA_001901165.1	GCF_001901165.1	yes	na	na	1.04360011028139	Escherichia coli,Escherichia,Enterobacteriaceae,Enterobacterales,Gammaproteobacteria,Proteobacteria,Bacteria	na	mouse	feces	24.7285213126463	24.7714789688586	25.312569027361	25.1874306911341	0	50.499999718495	0.980198030840308	5328503	circular
ASM207827v1	Escherichia coli (E. coli)	strain=BLK9	562	SAMN04497926	PRJNA312438	Seqomics Ltd.	2017-04-04	na	major	Complete Genome	full	SPAdes v. 3.1.1; CLC Genomics Workbench Tool v. 8.5.1	250.0x	Illumina HiSeq	GCA_002078275.1	GCF_002078275.1	yes	na	na	1.14673734366169	Escherichia coli,Escherichia,Enterobacteriaceae,Enterobacterales,Gammaproteobacteria,Proteobacteria,Bacteria	Hungary: Szeged	na	na	24.5182971811656	24.4510797637884	25.4623177957872	25.5683052592588	0	51.030623055046	0.959607663267826	4165587	circular
ASM295381v1	Escherichia coli (E. coli)	strain=4FA	562	SAMN08380012	PRJNA430697	University of Texas at Austin	2018-02-01	na	major	Complete Genome	full	unknown v. not applicable	100x	illumina	GCA_002953815.1	GCF_002953815.1	yes	na	na	1.09857243622065	Escherichia coli,Escherichia,Enterobacteriaceae,Enterobacterales,Gammaproteobacteria,Proteobacteria,Bacteria	na	na	na	24.6154163645467	24.5796241451517	25.375006798372	25.4299526919296	0	50.8049594903016	0.968311775134659	4651849	circular
ASM295173v1	Escherichia coli (E. coli)	strain=13P484A	562	SAMN06219554	PRJNA361032	The University of Hong Kong	2018-02-05	na	major	Complete Genome	full	HGAP v. NOV-2016	175.0x	PacBio	GCA_002951735.1	GCF_002951735.1	yes	na	na	1.04094237764926	Escherichia coli,Escherichia,Enterobacteriaceae,Enterobacterales,Gammaproteobacteria,Proteobacteria,Bacteria	Hong Kong	pig	stool	24.6284943520926	24.6583797290977	25.3258003208438	25.3873255979658	0	50.7131259188096	0.971876081156924	5129599	circular
ASM301803v1	Escherichia coli (E. coli)	strain=2015C-4944	562	SAMN04482320	PRJNA218110	CDC	2018-03-26	na	major	Complete Genome	full	HGAP v. 3	86.476x	PacBio	GCA_003018035.1	GCF_003018035.1	yes	na	na	0.951855834852901	Escherichia coli,Escherichia,Enterobacteriaceae,Enterobacterales,Gammaproteobacteria,Proteobacteria,Bacteria	USA	na	na	24.7273731028462	24.6391069889004	25.6926915860992	24.9408283221542	0	50.6335199082534	0.97497626436395	5901472	circular
ASM285541v1	Escherichia coli (E. coli)	strain=14EC007	562	SAMN07807399	PRJNA414686	South China Sea Institute of Oceanology	2018-01-03	na	major	Complete Genome	full	HGAP v. v3	100.0x	PacBio	GCA_002855415.1	GCF_002855415.1	yes	na	na	1.03317117883383	Escherichia coli,Escherichia,Enterobacteriaceae,Enterobacterales,Gammaproteobacteria,Proteobacteria,Bacteria	China	na	clinical patient	24.6995554912759	24.7090844446051	25.3656594600662	25.2257006040528	0	50.5913600641189	0.97662209265102	5310132	circular
ASM278665v1	Escherichia coli (E. coli)	strain=CREC-532	562	SAMN07944239	PRJNA416193	Yonsei University College of medicine	2017-11-20	na	major	Complete Genome	full	RS HGAP v. 3	455x	PacBio	GCA_002786655.1	GCF_002786655.1	yes	na	na	1.04059495260504	Escherichia coli,Escherichia,Enterobacteriaceae,Enterobacterales,Gammaproteobacteria,Proteobacteria,Bacteria	South Korea: Busan	Homo sapiens	urine	24.7006857603096	24.6509291271982	25.3311480948655	25.3172370176267	0	50.6483851124921	0.974396612604645	5197297	circular
ASM207829v1	Escherichia coli (E. coli)	strain=BLK16	562	SAMN04505873	PRJNA312746	Seqomics Ltd.	2017-04-04	na	major	Complete Genome	full	SPAdes v. 3.1.1; CLC Genomics Workbench Tool v. 8.5.1	340.0x	Illumina HiSeq	GCA_002078295.1	GCF_002078295.1	yes	na	na	1.14685355601497	Escherichia coli,Escherichia,Enterobacteriaceae,Enterobacterales,Gammaproteobacteria,Proteobacteria,Bacteria	Hungary: Szeged	na	na	24.5188959674568	24.4515616872026	25.461911962289	25.5676303830516	0	51.0295423453406	0.959649164071541	4165783	circular
ASM295167v1	Escherichia coli (E. coli)	strain=Combat2C1	562	SAMN06219546	PRJNA361032	The University of Hong Kong	2018-02-05	na	major	Complete Genome	full	HGAP v. NOV-2016	215.0x	PacBio	GCA_002951675.1	GCF_002951675.1	yes	na	na	1.05408695794874	Escherichia coli,Escherichia,Enterobacteriaceae,Enterobacterales,Gammaproteobacteria,Proteobacteria,Bacteria	Hong Kong	Homo sapiens	urine	24.7912431243208	24.7298794590819	25.1734575979159	25.3054198186814	0	50.4788774165973	0.981026621783002	5273479	circular
ASM235789v1	Escherichia coli (E. coli)	strain=MRY15-117	562	SAMD00056131	PRJDB5007	Laboratory of Bacterial Genomics, Pathogen Genomics Center, National Institute of Infectious Diseases	2017-04-06	na	major	Complete Genome	full	HGAP Assembly v. 3.0; Celera Assembler v. 8.2	200x	MiSeq; PacBio RSII	GCA_002357895.1	GCF_002357895.1	yes	na	28424528	1.08549938159203	Escherichia coli,Escherichia,Enterobacteriaceae,Enterobacterales,Gammaproteobacteria,Proteobacteria,Bacteria	Japan	Bos taurus	na	24.8657855579274	24.8965689034198	25.0425726113965	25.1950729272563	0	50.2376455386528	0.990539145053285	5295071	circular
ASM301827v1	Escherichia coli (E. coli)	strain=2014C-3097	562	SAMN08579582	PRJNA218110	CDC	2018-03-26	na	major	Complete Genome	full	HGAP v. 3	60.29x	PacBio	GCA_003018275.1	GCF_003018275.1	yes	na	na	1.00689638353523	Escherichia coli,Escherichia,Enterobacteriaceae,Enterobacterales,Gammaproteobacteria,Proteobacteria,Bacteria	USA	Homo sapiens	stool	24.5793591214406	24.619050790201	25.4352083642341	25.3663817241244	0	50.8015900883584	0.968442322889334	5285744	circular
ASM259113v1	Escherichia coli (E. coli)	strain=FDAARGOS_448	562	SAMN07312492	PRJNA231221	University of Maryland School of Medicine Institute for Genome Sciences (IGS) - sequencing center	2017-10-18	na	major	Complete Genome	full	Celera v. 8.2, SPAdes v. 3.6.0	741.955x	PacBio; Illumina	GCA_002591135.1	GCF_002591135.1	yes	na	na	1.02078679266285	Escherichia coli,Escherichia,Enterobacteriaceae,Enterobacterales,Gammaproteobacteria,Proteobacteria,Bacteria	Canada: BC	Homo sapiens	Urine	24.6962409165106	24.7544398735926	25.3497215721503	25.1995976377466	0	50.5493192098968	0.978266009573111	5446833	circular
ASM301865v1	Escherichia coli (E. coli)	strain=2013C-3181	562	SAMN02991250	PRJNA218110	CDC	2018-03-26	na	major	Complete Genome	full	HGAP v. 3	110.444x	PacBio	GCA_003018655.1	GCF_003018655.1	yes	na	na	1.02570769358213	Escherichia coli,Escherichia,Enterobacteriaceae,Enterobacterales,Gammaproteobacteria,Proteobacteria,Bacteria	USA	Homo sapiens	Stool	24.5467110659524	24.669719198189	25.3405072919616	25.443062443897	0	50.7835697358586	0.969140817003052	5167951	circular
ASM190043v1	Escherichia coli (E. coli)	strain=H6	562	SAMN03252433	PRJNA269191	Nanjing Agricultural University	2016-12-12	na	major	Complete Genome	full	Newbler v. 2.7	30-80x	Illumina Miseq; Roche 454 GS Junior	GCA_001900435.1	GCF_001900435.1	yes	na	na	1.07909684020822	Escherichia coli,Escherichia,Enterobacteriaceae,Enterobacterales,Gammaproteobacteria,Proteobacteria,Bacteria	na	na	river water	24.608246507498	24.643921129288	25.4108220330934	25.3370103301206	0	50.747832363214	0.970527515033092	4832567	circular
ASM214269v1	Escherichia coli (E. coli)	strain=5CRE51	562	SAMN06828737	PRJNA384104	Centers for Disease Control, Tawian	2017-05-16	na	major	Complete Genome	full	Celera Assembler v. HGAP3	100x	PacBio	GCA_002142695.1	GCF_002142695.1	yes	na	na	1.03584760506097	Escherichia coli,Escherichia,Enterobacteriaceae,Enterobacterales,Gammaproteobacteria,Proteobacteria,Bacteria	Taiwan: Tainan	Homo sapiens	urine	24.6218247912175	24.7537585424012	25.3586372185207	25.2657794478606	0	50.6244166663813	0.975331403006725	5256426	linear
ASM280380v2	Escherichia coli (E. coli)	strain=CV839-15	562	SAMN08040561	PRJNA419025	Harbin Veterinary Research Institute	2017-12-05	na	major	Complete Genome	full	HGAP v. 2.3	100.0x	PacBio	GCA_002803805.2	GCF_002803805.1	yes	na	na	1.00961202226211	Escherichia coli,Escherichia,Enterobacteriaceae,Enterobacterales,Gammaproteobacteria,Proteobacteria,Bacteria	China:Harbin Veterinary Research Institute	na	na	24.5678230465366	24.6274690430817	25.4376399110953	25.3670679992863	0	50.8047079103817	0.968321522021103	5262717	circular
ASM151363v1	Escherichia coli (E. coli)	strain=JJ2434	562	SAMN04381854	PRJNA307507	University of Minnesota	2016-01-12	na	major	Complete Genome	full	HGAP 3 (PacBio) v. SEPT-2015	100.0x	PacBio	GCA_001513635.1	GCF_001513635.1	yes	na	na	1.00026353648103	Escherichia coli,Escherichia,Enterobacteriaceae,Enterobacterales,Gammaproteobacteria,Proteobacteria,Bacteria	USA: Minneapolis	Homo sapiens	na	24.6166001422956	24.5649178245506	25.3784629550813	25.4400190780725	0	50.8184820331538	0.967788017256406	5317099	circular
ASM83363v2	Escherichia coli (E. coli)	strain=USML2	562	SAMN03294311	PRJNA273553	UNIVERSITI SAINS MALAYSIA	2017-03-17	na	major	Complete Genome	full	SMRT analysis software v. 2.3.0	54.0x	PacBio	GCA_000833635.2	GCF_000833635.2	yes	na	na	1.12518047619947	Escherichia coli,Escherichia,Enterobacteriaceae,Enterobacterales,Gammaproteobacteria,Proteobacteria,Bacteria	Malaysia	Elaeis guineensis	Inner leaf tissue	24.5915725428726	24.6255739260249	25.4439612344257	25.3388922966768	0	50.7828535311025	0.969168588345551	4502758	circular
ASM201198v1	Escherichia coli (E. coli)	strain=Ecol_316	562	SAMN05511183	PRJNA316786	University of Oxford	2017-03-03	na	major	Complete Genome	full	HGAP v. unspecified	XX	PacBio	GCA_002011985.1	GCF_002011985.1	yes	na	na	0.979243241295794	Escherichia coli,Escherichia,Enterobacteriaceae,Enterobacterales,Gammaproteobacteria,Proteobacteria,Bacteria	USA: Caguas	Homo sapiens	na	24.5714876868396	24.6066174898166	25.3039130067639	25.51798181658	0	50.8218948233439	0.967655876420949	5471138	circular
ASM190061v1	Escherichia coli (E. coli)	strain=D2	562	SAMN03252420	PRJNA269191	Nanjing Agricultural University	2016-12-12	na	major	Complete Genome	full	Newbler v. 2.7	30-80x	Illumina Miseq; Roche 454 GS Junior	GCA_001900615.1	GCF_001900615.1	yes	na	na	1.0852288944292	Escherichia coli,Escherichia,Enterobacteriaceae,Enterobacterales,Gammaproteobacteria,Proteobacteria,Bacteria	na	dog	na	24.6388543895921	24.7036905122935	25.3758782967333	25.281576801381	0	50.6574550981144	0.974043105922278	4876911	circular
ASM205663v1	Escherichia coli (E. coli)	strain=AR_0104	562	SAMN04014945	PRJNA292904	Centers for Disease Control and Prevention	2017-03-21	na	major	Complete Genome	full	HGAP v. 2.3	245x	PacBio RSII	GCA_002056635.1	GCF_002056635.1	yes	na	na	1.01626474478294	Escherichia coli,Escherichia,Enterobacteriaceae,Enterobacterales,Gammaproteobacteria,Proteobacteria,Bacteria	na	na	na	24.619818415914	24.6222319354241	25.4249837277474	25.3329659209145	0	50.7579496486619	0.970134741300298	5262025	circular
ASM190136v1	Escherichia coli (E. coli)	strain=S30	562	SAMN03252453	PRJNA269191	Nanjing Agricultural University	2016-12-12	na	major	Complete Genome	full	Newbler v. 2.7	30-80x	Illumina Miseq; Roche 454 GS Junior	GCA_001901365.1	GCF_001901365.1	yes	na	na	1.0557343741615	Escherichia coli,Escherichia,Enterobacteriaceae,Enterobacterales,Gammaproteobacteria,Proteobacteria,Bacteria	na	na	forest soil	24.7357453488205	24.5988598526313	25.2598291336256	25.4055656649227	0	50.6653947985483	0.973733756494192	5072853	circular
ASM219309v1	Escherichia coli (E. coli)	strain=H105	562	SAMN07162922	PRJNA387731	Institute of Medical Microbiology , Justus Liebig University Giessen	2017-06-14	na	major	Complete Genome	full	HGAP v. 2.3.0	86.0x	PacBio	GCA_002193095.1	GCF_002193095.1	yes	na	na	1.03346676137075	Escherichia coli,Escherichia,Enterobacteriaceae,Enterobacterales,Gammaproteobacteria,Proteobacteria,Bacteria	Germany	Homo sapiens; 55 year old	vaginal swab	24.5445501199728	24.672551127553	25.3774269587528	25.4054717937214	0	50.7828987524742	0.96916683483193	5113241	circular
ASM189026v1	Escherichia coli (E. coli)	strain=350	562	SAMN05544765	PRJNA336330	United State Department of Agriculture	2016-12-07	na	major	Complete Genome	full	Celera 8.1 v. Jan-2015	283X	PacBio	GCA_001890265.1	GCF_001890265.1	yes	na	na	1.02130766915925	Escherichia coli,Escherichia,Enterobacteriaceae,Enterobacterales,Gammaproteobacteria,Proteobacteria,Bacteria	United Kingdom	Homo sapiens	na	24.7875269446228	24.7205253304435	25.2148257422091	25.2771219827246	0	50.4919477249337	0.980513814693239	5504345	circular
ASM301871v1	Escherichia coli (E. coli)	strain=2013C-3277	562	SAMN02991240	PRJNA218110	CDC	2018-03-26	na	major	Complete Genome	full	HGAP v. 3	44.034x	PacBio	GCA_003018715.1	GCF_003018715.1	yes	na	na	0.977033514378172	Escherichia coli,Escherichia,Enterobacteriaceae,Enterobacterales,Gammaproteobacteria,Proteobacteria,Bacteria	USA	Homo sapiens	Stool	24.6722221587298	24.6895761116772	25.3760506658063	25.2621510637868	0	50.6382017295931	0.974793665343764	5687465	linear
ASM167896v1	Escherichia coli (E. coli)	strain=GB089	562	SAMN02688215	PRJNA241122	FDA	2016-07-05	na	major	Complete Genome	full	SMRT Portal HGAP v. 2.1.0	350X	PacBio RS	GCA_001678965.1	GCF_001678965.1	yes	na	na	1.01650768052215	Escherichia coli,Escherichia,Enterobacteriaceae,Enterobacterales,Gammaproteobacteria,Proteobacteria,Bacteria	na	na	ground beef	24.7299131401318	24.7005219141457	25.2274201081795	25.3421448375429	0	50.5695649457224	0.977474002541499	5457411	circular
ASM295383v1	Escherichia coli (E. coli)	strain=4A	562	SAMN08380011	PRJNA430697	University of Texas at Austin	2018-02-01	na	major	Complete Genome	full	unknown v. not applicable	100x	illumina	GCA_002953835.1	GCF_002953835.1	yes	na	na	1.09856039551545	Escherichia coli,Escherichia,Enterobacteriaceae,Enterobacterales,Gammaproteobacteria,Proteobacteria,Bacteria	na	na	na	24.6154163645467	24.5795381578379	25.3750497920289	25.4299956855865	0	50.8050454776155	0.968308443775721	4651849	circular
ASM295345v1	Escherichia coli (E. coli)	strain=KBN10P04869	562	SAMN08369073	PRJNA430286	Kyungpook National University School of Medicine	2018-02-05	na	major	Complete Genome	full	SMRT Analysis v. 2.3.0	179.2x	PacBio RS II with P6-C4 chemistry	GCA_002953455.1	GCF_002953455.1	yes	na	na	1.07754059596109	Escherichia coli,Escherichia,Enterobacteriaceae,Enterobacterales,Gammaproteobacteria,Proteobacteria,Bacteria	South Korea: Daegu	Homo sapiens	blood	24.7730328995522	24.7476227718629	25.303373806684	25.1759705219009	0	50.4793443285849	0.981008298148063	5104264	circular
ASM216369v1	Escherichia coli (E. coli)	strain=KSC64	562	SAMN06165994	PRJNA355857	University of Guelph	2017-06-02	na	major	Complete Genome	full	HGAP v. 2; Quiver v. 2016-09-27	281.0x	PacBio	GCA_002163695.1	GCF_002163695.1	yes	na	na	1.10454674440966	Escherichia coli,Escherichia,Enterobacteriaceae,Enterobacterales,Gammaproteobacteria,Proteobacteria,Bacteria	USA	na	porcine	24.7060118712965	24.6490336818415	25.2573682967639	25.387586150098	0	50.644954446862	0.974530357311757	4759716	circular
ASM295291v1	Escherichia coli (E. coli)	strain=3FA	562	SAMN08380010	PRJNA430697	University of Texas at Austin	2018-02-01	na	major	Complete Genome	full	unknown v. not applicable	100x	illumina	GCA_002952915.1	GCF_002952915.1	yes	na	na	1.09856641142365	Escherichia coli,Escherichia,Enterobacteriaceae,Enterobacterales,Gammaproteobacteria,Proteobacteria,Bacteria	na	na	na	24.6153948677182	24.5796026483233	25.3750282952005	25.4299741887581	0	50.8050024839585	0.96831010945378	4651849	circular
ASM118366v1	Escherichia coli (E. coli)	strain=DH1Ec104	562	SAMN03863255	PRJNA290012	Joint Genome Institute	2015-07-21	na	major	Complete Genome	full	Geneious v. 8.1.2	>200x	Illumina	GCA_001183665.1	GCF_001183665.1	yes	na	na	1.10152480776036	Escherichia coli,Escherichia,Enterobacteriaceae,Enterobacterales,Gammaproteobacteria,Proteobacteria,Bacteria	USA: Walnut Creek	na	na	24.6039177749019	24.567949226893	25.3773824826884	25.4486474720225	6.50425822945852e-05	50.8260299547108	0.967454413528071	4612363	circular
ASM189030v1	Escherichia coli (E. coli)	strain=7784	562	SAMN05544762	PRJNA336330	United State Department of Agriculture	2016-12-07	na	major	Complete Genome	full	Celera 8.1 v. Apr-2014	187X	PacBio	GCA_001890305.1	GCF_001890305.1	yes	na	na	1.03070387241466	Escherichia coli,Escherichia,Enterobacteriaceae,Enterobacterales,Gammaproteobacteria,Proteobacteria,Bacteria	United Kingdom	na	Cattle faeces	24.7989816302009	24.7360566877387	25.2808508433535	25.1841108387069	0	50.4649616820604	0.981572890712183	5462063	circular
ASM286368v1	Escherichia coli (E. coli)	strain=SMN152SH1	562	SAMN07806871	PRJNA412521	University of Idaho	2018-01-05	na	major	Complete Genome	full	Canu v. 1.6; GapBlaster v. 1.1.2; MapSolver v. 3.2.0; Unicylcer v. 0.4.1; Circlator v. 1.5.2; Pilon v. 1.22	210.0x	Illumina; PacBio; Nanopore	GCA_002863685.1	GCF_002863685.1	yes	na	na	1.01906110770273	Escherichia coli,Escherichia,Enterobacteriaceae,Enterobacterales,Gammaproteobacteria,Proteobacteria,Bacteria	USA:Walla Walla,WA	na	cattle	24.7232082798488	24.7157363537294	25.2915887040633	25.2694666623585	0	50.5610553664218	0.977806817426743	5447056	circular
ASM224659v3	Escherichia coli (E. coli)	strain=ECCTRSRTH03	562	SAMN07450616	PRJNA389557	JCVI	2019-07-11	na	major	Complete Genome	full	Unicycler v. v0.4.7	150.12x	Illumina NextSeq 500, Oxford Nanopore MinION	GCA_002246595.3	GCF_002246595.2	yes	na	na	1.05453337946368	Escherichia coli,Escherichia,Enterobacteriaceae,Enterobacterales,Gammaproteobacteria,Proteobacteria,Bacteria	Thailand: Nakhon Pathom	Swine	Rectal swab	24.5686386472575	24.6690016508551	25.4054382547909	25.3569214470965	0	50.7623597018874	0.969963583002662	4985901	circular
EcHMS174Chr	Escherichia coli (E. coli)	strain=K-12 substr. HMS174	562	SAMEA2547782	PRJEB6353	Austrian Centre of Industrial Biotechnology	2014-09-24	na	major	Complete Genome	full	na	23x	na	GCA_000953515.1	GCF_000953515.1	yes	na	na	1.10693522437583	Escherichia coli,Escherichia,Enterobacteriaceae,Enterobacterales,Gammaproteobacteria,Proteobacteria,Bacteria	na	na	na	24.5700413971201	24.6099989966978	25.4389010787679	25.3810585274141	0	50.8199596061821	0.967730804489567	4584860	circular
ASM59968v1	Escherichia coli (E. coli)	strain=ST2747	562	SAMN02666697	PRJNA238952	University of Antwerpen	2014-03-19	na	major	Complete Genome	full	HGAP, SMRT Analysis Portal v. 2.0.1	25x	PacBio	GCA_000599685.1	GCF_000599685.1	yes	na	24723707	1.06801265431362	Escherichia coli,Escherichia,Enterobacteriaceae,Enterobacterales,Gammaproteobacteria,Proteobacteria,Bacteria	Belgium	na	water	24.6964038160319	24.6504938076501	25.2864324422724	25.3666699340456	0	50.653102376318	0.974212739371187	4998910	circular
ASM118364v1	Escherichia coli (E. coli)	strain=DH1Ec095	562	SAMN03861948	PRJNA290012	Joint Genome Institute	2015-07-21	na	major	Complete Genome	full	Geneious v. 8.1.2	>200x	Illumina	GCA_001183645.1	GCF_001183645.1	yes	na	na	1.10107276119513	Escherichia coli,Escherichia,Enterobacteriaceae,Enterobacterales,Gammaproteobacteria,Proteobacteria,Bacteria	USA: Walnut Creek	na	na	24.6032105513756	24.5675165677948	25.3764284907773	25.4508288827827	6.50163635350957e-05	50.82725737356	0.967408624033859	4614223	circular
ASM190118v1	Escherichia coli (E. coli)	strain=M18	562	SAMN03252447	PRJNA269191	Nanjing Agricultural University	2016-12-12	na	major	Complete Genome	full	Newbler v. 2.7	30-80x	Illumina Miseq; Roche 454 GS Junior	GCA_001901185.1	GCF_001901185.1	yes	na	na	1.06356997178374	Escherichia coli,Escherichia,Enterobacteriaceae,Enterobacterales,Gammaproteobacteria,Proteobacteria,Bacteria	na	mouse	feces	24.7277397339915	24.7498321749659	25.2188314416519	25.3035966493906	0	50.5224280910426	0.979318963447238	5160136	circular
ASM286010v1	Escherichia coli (E. coli)	strain=CRE1493	562	SAMN06198937	PRJNA360013	The University of Hong Kong	2018-01-04	na	major	Complete Genome	full	HGAP v. 22-Jan-2016	125	PacBio	GCA_002860105.1	GCF_002860105.1	yes	na	na	1.0216220970513	Escherichia coli,Escherichia,Enterobacteriaceae,Enterobacterales,Gammaproteobacteria,Proteobacteria,Bacteria	China: Shenzhen	Homo sapiens	Rectal Swab	24.5555629966622	24.7185929915937	25.3266307565627	25.3992132551814	0	50.7258440117441	0.971381688136089	5256088	circular
ASM190142v1	Escherichia coli (E. coli)	strain=C7	562	SAMN03252414	PRJNA269191	Nanjing Agricultural University	2016-12-12	na	major	Complete Genome	full	Newbler v. 2.7	30-80x	Illumina Miseq; Roche 454 GS Junior	GCA_001901425.1	GCF_001901425.1	yes	na	na	1.01413696502408	Escherichia coli,Escherichia,Enterobacteriaceae,Enterobacterales,Gammaproteobacteria,Proteobacteria,Bacteria	na	cow	na	24.7157747238623	24.6133626038663	25.0124571630875	25.6584055091839	0	50.6708626722714	0.973520771627262	5372411	circular
ASM215682v1	Escherichia coli (E. coli)	strain=95JB1	562	SAMN06924970	PRJNA383943	University of Queensland	2017-05-23	na	major	Complete Genome	full	HGAP v. 2	200.0x	PacBio	GCA_002156825.1	GCF_002156825.1	yes	na	na	1.01068882893399	Escherichia coli,Escherichia,Enterobacteriaceae,Enterobacterales,Gammaproteobacteria,Proteobacteria,Bacteria	Australia: Adelaide	na	fecal sample	24.7604962041301	24.6846712315088	25.1664968880772	25.3883356762839	0	50.5548325643611	0.978050265969936	5517971	circular
ASM219229v1	Escherichia coli (E. coli)	strain=AR_0150	562	SAMN04014991	PRJNA292902	Centers for Disease Control and Prevention	2017-06-13	na	major	Complete Genome	full	canu v. 1.3	225x	PacBio RSII	GCA_002192295.1	GCF_002192295.1	yes	na	na	1.03301469346473	Escherichia coli,Escherichia,Enterobacteriaceae,Enterobacterales,Gammaproteobacteria,Proteobacteria,Bacteria	na	na	na	24.6448872307486	24.533687418845	25.4185795646765	25.40284578573	0	50.8214253504064	0.967674053030083	5078246	circular
ASM284468v1	Escherichia coli (E. coli)	strain=ExPEC XM	562	SAMN08148591	PRJNA421631	Nanjing Agricultural University	2017-12-19	na	major	Complete Genome	full	Celera Assembler v. 2008	159.29x	PacBio	GCA_002844685.1	GCF_002844685.1	yes	na	na	1.01785720757921	Escherichia coli,Escherichia,Enterobacteriaceae,Enterobacterales,Gammaproteobacteria,Proteobacteria,Bacteria	China:Shandong	Duck	na	24.7345277613318	24.6831807677351	25.3378089262423	25.2444825446908	0	50.5822914709331	0.976976469274125	5433619	linear
ASM285365v1	Escherichia coli (E. coli)	strain=14EC017	562	SAMN07807400	PRJNA414687	South China Sea Institute of Oceanology	2018-01-03	na	major	Complete Genome	full	HGAP v. v3	100.0x	PacBio	GCA_002853655.1	GCF_002853655.1	yes	na	na	1.02018299494641	Escherichia coli,Escherichia,Enterobacteriaceae,Enterobacterales,Gammaproteobacteria,Proteobacteria,Bacteria	China	na	clinical patient	24.7121919492621	24.7506413882498	25.2036713083552	25.3334953541329	0	50.537166662488	0.978741718305045	5464319	circular
ASM301809v1	Escherichia coli (E. coli)	strain=2014C-3338	562	SAMN08579583	PRJNA218110	CDC	2018-03-26	na	major	Complete Genome	full	HGAP v. 3	44.21x	PacBio	GCA_003018095.1	GCF_003018095.1	yes	na	na	1.04220156756873	Escherichia coli,Escherichia,Enterobacteriaceae,Enterobacterales,Gammaproteobacteria,Proteobacteria,Bacteria	USA	Homo sapiens	stool	24.552854874083	24.5682422042401	25.3454536287781	25.5334492928987	0	50.8789029216769	0.965451184235247	4958625	circular
ASM166056v1	Escherichia coli (E. coli)	strain=S51	562	SAMN05190012	PRJNA323827	University of Zurich	2016-06-09	na	major	Complete Genome	full	PacBio SMRT Analysis v. 2.3.0	209.0x	PacBio	GCA_001660565.1	GCF_001660565.1	yes	na	na	1.03882575530756	Escherichia coli,Escherichia,Enterobacteriaceae,Enterobacterales,Gammaproteobacteria,Proteobacteria,Bacteria	Switzerland	na	poultry meat	24.6454074042794	24.6826796612447	25.3340089773499	25.3379039571259	0	50.6719129344758	0.97347986702832	5186163	circular
ASM274135v1	Escherichia coli (E. coli)	strain=ATCC 43896	562	SAMN01917241	PRJNA218110	CDC	2017-11-02	na	major	Complete Genome	full	HGAP v. 3	107.0x	PacBio	GCA_002741355.1	GCF_002741355.1	yes	na	na	1.02483845233023	Escherichia coli,Escherichia,Enterobacteriaceae,Enterobacterales,Gammaproteobacteria,Proteobacteria,Bacteria	na	Homo sapiens	Infant diarrheic stool	24.6304511207364	24.6651455424329	25.412474424045	25.2919289127857	0	50.7044033368307	0.972215299245262	5254447	circular
ASM299694v1	Escherichia coli (E. coli)	strain=AR_0081	562	SAMN04014922	PRJNA292904	Centers for Disease Control and Prevention	2018-03-14	na	major	Complete Genome	full	canu v. 1.6	150x	PacBio RSII	GCA_002996945.1	GCF_002996945.1	yes	na	na	1.00705913525985	Escherichia coli,Escherichia,Enterobacteriaceae,Enterobacterales,Gammaproteobacteria,Proteobacteria,Bacteria	na	na	na	24.5825825054717	24.6272923221463	25.3507303862113	25.4393947861708	0	50.790125172382	0.968886661739843	5296376	circular
ASM205876v1	Escherichia coli (E. coli)	strain=DSM 103246	562	SAMN06434185	PRJNA376490	Leibniz Institute DSMZ	2017-03-21	na	major	Complete Genome	full	HGAP SMRTPortal v. 2.3.0	208x	PacBio; Illumina MiSeq	GCA_002058765.1	GCF_002058765.1	yes	na	na	1.02679411954508	Escherichia coli,Escherichia,Enterobacteriaceae,Enterobacterales,Gammaproteobacteria,Proteobacteria,Bacteria	Germany	na	chicken carcass	24.7755440213565	24.7168385962554	25.2827574252171	25.2248599571709	0	50.5076173823881	0.979899373255129	5445834	circular
ASM193251v1	Escherichia coli (E. coli)	strain=tolC-	562	SAMN06115651	PRJNA356505	Helmholtz-Centre for Infection Research	2017-01-03	na	major	Complete Genome	full	HGAP SMRTPortal v. 2.3.0	137x	PacBio; Illumina MiSeq	GCA_001932515.1	GCF_001932515.1	yes	na	na	1.08775084427711	Escherichia coli,Escherichia,Enterobacteriaceae,Enterobacterales,Gammaproteobacteria,Proteobacteria,Bacteria	na	na	laboratory	24.6166687533909	24.6540837193773	25.3712491131422	25.3579984140896	0	50.7292475272317	0.971249424630622	4792200	circular
ASM190071v1	Escherichia coli (E. coli)	strain=D9	562	SAMN03252427	PRJNA269191	Nanjing Agricultural University	2016-12-12	na	major	Complete Genome	full	Newbler v. 2.7	30-80x	Illumina Miseq; Roche 454 GS Junior	GCA_001900715.1	GCF_001900715.1	yes	na	na	1.08180211003428	Escherichia coli,Escherichia,Enterobacteriaceae,Enterobacterales,Gammaproteobacteria,Proteobacteria,Bacteria	na	dog	na	24.6874972431809	24.6280422717051	25.3395734382761	25.3448870468379	0	50.684460485114	0.972991308240717	4874277	circular
ASM190069v1	Escherichia coli (E. coli)	strain=D6	562	SAMN03252424	PRJNA269191	Nanjing Agricultural University	2016-12-12	na	major	Complete Genome	full	Newbler v. 2.7	30-80x	Illumina Miseq; Roche 454 GS Junior	GCA_001900695.1	GCF_001900695.1	yes	na	na	1.04372161627969	Escherichia coli,Escherichia,Enterobacteriaceae,Enterobacterales,Gammaproteobacteria,Proteobacteria,Bacteria	na	dog	na	24.5089854061984	24.5733123295102	25.469307566182	25.4483946981094	0	50.9177022642914	0.96395350836815	4910852	circular
ASM190100v1	Escherichia coli (E. coli)	strain=H15	562	SAMN03252438	PRJNA269191	Nanjing Agricultural University	2016-12-12	na	major	Complete Genome	full	Newbler v. 2.7	30-80x	Illumina Miseq; Roche 454 GS Junior	GCA_001901005.1	GCF_001901005.1	yes	na	na	1.06526397990906	Escherichia coli,Escherichia,Enterobacteriaceae,Enterobacterales,Gammaproteobacteria,Proteobacteria,Bacteria	na	na	river water	24.6077321613209	24.5727175286627	25.3594660649337	25.4600842450827	0	50.8195503100164	0.967746652419518	4857969	circular
ASM100791v1	Escherichia coli (E. coli)	strain=CFSAN029787	562	SAMN03612246	PRJNA243331	FDA/CFSAN	2015-05-15	na	major	Complete Genome	full	SMRT Portal HGAP v. 2.3.0	350X	PacBio RS	GCA_001007915.1	GCF_001007915.1	yes	na	26251502	1.04490572993496	Escherichia coli,Escherichia,Enterobacteriaceae,Enterobacterales,Gammaproteobacteria,Proteobacteria,Bacteria	Italy	Homo sapiens	stool	24.7931393526916	24.6780313737309	25.2061705288406	25.3226587447369	0	50.5288292735775	0.979068215860918	5288947	circular
ASM301780v1	Escherichia coli (E. coli)	strain=2013C-4830	562	SAMN08579560	PRJNA218110	CDC	2018-03-26	na	major	Complete Genome	full	HGAP v. 3	122.932x	PacBio	GCA_003017805.1	GCF_003017805.1	yes	na	na	1.03171528536068	Escherichia coli,Escherichia,Enterobacteriaceae,Enterobacterales,Gammaproteobacteria,Proteobacteria,Bacteria	USA	Homo sapiens	na	24.7232402051771	24.6686537760987	25.2283579421652	25.379748076559	0	50.6081060187242	0.975968038855309	5303516	circular
ASM218021v1	Escherichia coli (E. coli)	strain=AR_0151	562	SAMN04014992	PRJNA292902	Centers for Disease Control and Prevention	2017-06-08	na	major	Complete Genome	full	canu v. 1.3	228x	PacBio RSII	GCA_002180215.1	GCF_002180215.1	yes	na	na	1.05736397866254	Escherichia coli,Escherichia,Enterobacteriaceae,Enterobacterales,Gammaproteobacteria,Proteobacteria,Bacteria	na	na	na	24.5308600477362	24.6993300117899	25.3790977470595	25.3907121934144	0	50.7698099404739	0.96967449981095	4959341	circular
ASM301857v1	Escherichia coli (E. coli)	strain=2013C-4538	562	SAMN08579598	PRJNA218110	CDC	2018-03-26	na	major	Complete Genome	full	HGAP v. 3	94.362x	PacBio	GCA_003018575.1	GCF_003018575.1	yes	na	na	0.969467913816467	Escherichia coli,Escherichia,Enterobacteriaceae,Enterobacterales,Gammaproteobacteria,Proteobacteria,Bacteria	USA	Homo sapiens	stool	24.6903887780526	24.6904754516866	25.2857326357608	25.3334031345	0	50.6191357702608	0.975537481593096	5768767	linear
ASM290030v1	Escherichia coli (E. coli)	strain=BH100N substr. MG2017	562	SAMN08272629	PRJNA389912	UFMG	2018-01-26	na	major	Complete Genome	full	SPAdes v. 2.9	368.0x	Illumina HiSeq	GCA_002900305.1	GCF_002900305.1	yes	na	na	1.08197490011292	Escherichia coli,Escherichia,Enterobacteriaceae,Enterobacterales,Gammaproteobacteria,Proteobacteria,Bacteria	Brazil: Belo Horizonte	Homo sapiens	urine	24.806011844331	24.757360877586	25.1207087364939	25.315918541589	0	50.436627278083	0.982686103268736	5116034	circular
ASM190055v1	Escherichia coli (E. coli)	strain=C8	562	SAMN03252415	PRJNA269191	Nanjing Agricultural University	2016-12-12	na	major	Complete Genome	full	Newbler v. 2.7	30-80x	Illumina Miseq; Roche 454 GS Junior	GCA_001900555.1	GCF_001900555.1	yes	na	na	1.05379751745737	Escherichia coli,Escherichia,Enterobacteriaceae,Enterobacterales,Gammaproteobacteria,Proteobacteria,Bacteria	na	cow	na	24.72508981835	24.6194407940631	25.3633402202735	25.2921291673134	0	50.6554693875869	0.974120489040517	5096119	circular
ASM188693v1	Escherichia coli (E. coli)	strain=FORC_041	562	SAMN04965119	PRJNA321067	Food-borne Pathogen Omics Research Center, FORC	2016-11-28	na	major	Complete Genome	full	PacBio SMRT analysis v. 2.3.0	456.1	PacBio	GCA_001886935.1	GCF_001886935.1	yes	na	na	1.07408489719116	Escherichia coli,Escherichia,Enterobacteriaceae,Enterobacterales,Gammaproteobacteria,Proteobacteria,Bacteria	South Korea: Seoul	na	Bulgogi	24.5947938342587	24.6583217454479	25.3511704586173	25.3957139616762	0	50.7468844202934	0.970564324142242	4867152	circular
ASM169331v1	Escherichia coli (E. coli)	strain=UPEC 26-1	562	SAMN05392487	PRJNA329167	Chungnam National University, College of medicine	2016-07-25	na	major	Complete Genome	full	PacBio SMRT Analysis v. 2.3.0	70x	PacBio RS	GCA_001693315.1	GCF_001693315.1	yes	na	na	1.03529924026359	Escherichia coli,Escherichia,Enterobacteriaceae,Enterobacterales,Gammaproteobacteria,Proteobacteria,Bacteria	South Korea: Daejeon	Homo sapiens	Urine	24.6966604268528	24.7460060531886	25.3086400063943	25.2486935135643	0	50.5573335199586	0.977952416349703	5329753	circular
ASM219647v1	Escherichia coli (E. coli)	strain=EC974	562	SAMN07192703	PRJNA389338	National Yang Ming University	2017-06-15	na	major	Complete Genome	full	HGAP version 3.0 v. 3.0	143.0x	PacBio	GCA_002196475.1	GCF_002196475.1	yes	na	na	1.02174009313488	Escherichia coli,Escherichia,Enterobacteriaceae,Enterobacterales,Gammaproteobacteria,Proteobacteria,Bacteria	Taiwan	Homo sapiens	urine; urinary tract infection	24.7360056228897	24.7318280328021	25.2757759140677	25.2563904302405	0	50.5321663443082	0.978937521075895	5457692	circular
ASM288771v1	Escherichia coli (E. coli)	strain=BH100L substr. MG2017	562	SAMN08118424	PRJNA389912	UFMG	2018-01-17	na	major	Complete Genome	full	SPAdes v. 2.9	888.0x	Illumina HiSeq	GCA_002887715.1	GCF_002887715.1	yes	na	na	1.0805470282137	Escherichia coli,Escherichia,Enterobacteriaceae,Enterobacterales,Gammaproteobacteria,Proteobacteria,Bacteria	Brazil: Belo Horizonte	Homo sapiens	urine	24.7735144978934	24.6963272374272	25.1274831548986	25.4026751097807	0	50.5301582646794	0.979016164489239	5033214	circular
ASM180626v1	Escherichia coli (E. coli)	strain=NADC 5570/86-24/6565	562	SAMN05729957	PRJNA341860	USDA/ARS/National Animal Disease Center	2016-10-21	na	major	Complete Genome	full	smrtanalysis v. 2.3.0; CANU v. 1.3	523x	PacBio; Illumina	GCA_001806265.1	GCF_001806265.1	yes	na	na	1.0226546880169	Escherichia coli,Escherichia,Enterobacteriaceae,Enterobacterales,Gammaproteobacteria,Proteobacteria,Bacteria	na	na	na	24.7287445926533	24.8396838949336	25.2467491169192	25.1848223954939	0	50.4315715124131	0.982884867575189	5559797	circular
ASM295171v1	Escherichia coli (E. coli)	strain=13KWH46	562	SAMN06219548	PRJNA361032	The University of Hong Kong	2018-02-05	na	major	Complete Genome	full	HGAP v. NOV-2016	236.0x	PacBio	GCA_002951715.1	GCF_002951715.1	yes	na	na	1.01437226284878	Escherichia coli,Escherichia,Enterobacteriaceae,Enterobacterales,Gammaproteobacteria,Proteobacteria,Bacteria	Hong Kong	Homo sapiens	urine	24.6982242742726	24.6505327288568	25.315485420663	25.3357575762076	0	50.6512429968706	0.97428521164186	5386699	circular
ASM59966v1	Escherichia coli (E. coli)	strain=ST2747	562	SAMN02666696	PRJNA238952	University of Antwerpen	2014-03-19	na	major	Complete Genome	full	HGAP, SMRT Analysis Portal v. 2.0.1	25x	PacBio	GCA_000599665.1	GCF_000599665.1	yes	na	24723707	1.06002402385925	Escherichia coli,Escherichia,Enterobacteriaceae,Enterobacterales,Gammaproteobacteria,Proteobacteria,Bacteria	Belgium	na	water	24.7105505203374	24.6362999848254	25.3128840011958	25.3402654936414	0	50.6531494948372	0.9742109029211	5054509	circular
ASM231055v1	Escherichia coli (E. coli)	strain=1943	562	SAMN07618127	PRJNA402083	The Roslin Institute	2017-09-18	na	major	Complete Genome	full	De-novo v. Celera Assembler 8.8	20x	PacBio	GCA_002310555.1	GCF_002310555.1	yes	na	na	1.05466254244248	Escherichia coli,Escherichia,Enterobacteriaceae,Enterobacterales,Gammaproteobacteria,Proteobacteria,Bacteria	United Kingdom: Scotland, Edinburgh	canine	na	24.5817753080006	24.6719823001523	25.4216541974647	25.3245881943824	0	50.7462423918471	0.970589255216777	5000721	circular
ASM175084v1	Escherichia coli (E. coli)	strain=FORC_031	562	SAMN04209666	PRJNA299539	Food-borne Pathogen Omics Research Center, FORC	2016-10-03	na	major	Complete Genome	full	SMRT Assembly v. 2.3.0	missing	PacBio	GCA_001750845.1	GCF_001750845.1	yes	na	na	1.06625010048991	Escherichia coli,Escherichia,Enterobacteriaceae,Enterobacterales,Gammaproteobacteria,Proteobacteria,Bacteria	Korea: Busan	Homo sapiens	Human Stool	24.6912868673704	24.7462776806698	25.3254750382877	25.2369604136721	0	50.5624354519598	0.977752833820904	5100852	circular
ASM301837v1	Escherichia coli (E. coli)	strain=2013C-4974	562	SAMN08579604	PRJNA218110	CDC	2018-03-26	na	major	Complete Genome	full	HGAP v. 3	96.558x	PacBio	GCA_003018375.1	GCF_003018375.1	yes	na	na	1.02829493075387	Escherichia coli,Escherichia,Enterobacteriaceae,Enterobacterales,Gammaproteobacteria,Proteobacteria,Bacteria	USA	Homo sapiens	stool	24.7083827870613	24.6499356117657	25.3564399285259	25.2852416726471	0	50.641681601173	0.974657966288459	5293669	linear
ASM1106457v1	Escherichia coli (E. coli)	strain=UMB200201_11	562	SAMN12212556	PRJNA400628	Broad Institute	2020-03-05	na	major	Complete Genome	full	Unicycler v. v0.4.4	148.0x	Illumina,Oxford Nanopore	GCA_011064575.1	GCF_011064575.1	yes	na	na	1.08711964541655	Escherichia coli,Escherichia,Enterobacteriaceae,Enterobacterales,Gammaproteobacteria,Proteobacteria,Bacteria	USA: Missouri	Homo sapiens	na	24.5614243782323	24.6132339314975	25.4331163945479	25.3922252957223	0	50.8253416902702	0.967522434170739	4707626	circular
ASM812442v1	Escherichia coli (E. coli)	strain=Ec-050	562	SAMN12619458	PRJNA561521	University of Bern	2019-08-29	na	major	Complete Genome	full	CANU v. 1.7	50.0x	Illumina NovaSeq and Oxford Nanopore MinION	GCA_008124425.1	GCF_008124425.1	yes	na	na	1.02114103898752	Escherichia coli,Escherichia,Enterobacteriaceae,Enterobacterales,Gammaproteobacteria,Proteobacteria,Bacteria	Switzerland	Homo sapiens	stool	24.6517306052856	24.4958031908416	25.3515333089758	25.5009328948971	0	50.8524662038729	0.966472965127975	5131875	circular
ASM1133106v1	Escherichia coli (E. coli)	strain=p10A	562	SAMN13948681	PRJNA603908	The University of Texas Health Science Center at Houston	2020-03-16	na	major	Complete Genome	full	Flye v. 2.6	373x	Oxford Nanopore GridION	GCA_011331065.1	GCF_011331065.1	yes	na	na	1.05946694719162	Escherichia coli,Escherichia,Enterobacteriaceae,Enterobacterales,Gammaproteobacteria,Proteobacteria,Bacteria	USA:Houston	Homo sapiens	blood	24.6141599596154	24.5910534534574	25.3761666042093	25.4186199827179	0	50.7947865869272	0.968705977903183	4920692	circular
ASM1149292v1	Escherichia coli (E. coli)	strain=IBS28	562	SAMN14342226	PRJNA591373	The ithree institute	2020-03-19	na	major	Complete Genome	full	HGAP v. 4	24.0x	PacBio Sequel	GCA_011492925.1	GCF_011492925.1	yes	na	na	1.0647617273988	Escherichia coli,Escherichia,Enterobacteriaceae,Enterobacterales,Gammaproteobacteria,Proteobacteria,Bacteria	Australia: New South Wales	Threskiornis spinicollis	Nest scat	24.599865383793	24.6569789747806	25.3849847193783	25.3581709220481	0	50.7431556414264	0.970709127880109	4934027	circular
ASM1138308v1	Escherichia coli (E. coli)	strain=JL05	562	SAMN14331243	PRJNA611092	The Animal Disease Control Center of Jilin Province	2020-03-17	na	major	Complete Genome	full	SPAdes v. 3.13	114.0x	IonTorrent	GCA_011383085.1	GCF_011383085.1	yes	na	na	1.05948414619054	Escherichia coli,Escherichia,Enterobacteriaceae,Enterobacterales,Gammaproteobacteria,Proteobacteria,Bacteria	China	na	milk	24.5339714773813	24.6064335901509	25.4327609834844	25.4268339489835	0	50.8595949324678	0.96619733469725	4859091	circular
ASM965003v1	Escherichia coli (E. coli)	strain=AUSMDU00014361	562	SAMN11008224	PRJNA556438	Microbiological Diagnostic Unit	2019-11-12	na	major	Complete Genome	full	Unicycler v. 0.4.8b	89.0x	Oxford Nanopore GridION; Illumina NextSeq	GCA_009650035.1	GCF_009650035.1	yes	na	na	0.963936444009275	Escherichia coli,Escherichia,Enterobacteriaceae,Enterobacterales,Gammaproteobacteria,Proteobacteria,Bacteria	Australia	Homo sapiens	na	24.6601708042937	24.686493680345	25.3467649271921	25.3065705881691	0	50.6533355153612	0.974203652781638	5774445	circular
ASM763243v1	Escherichia coli (E. coli)	strain=Ec40743	562	SAMN12330870	PRJNA555744	The First Affiliated Hospital, School of Medicine, Zhejiang University	2019-07-30	na	major	Complete Genome	full	SPAdes v. 3.10.2	200x	PacBio Sequel	GCA_007632435.1	GCF_007632435.1	yes	na	na	1.06088046816624	Escherichia coli,Escherichia,Enterobacteriaceae,Enterobacterales,Gammaproteobacteria,Proteobacteria,Bacteria	China: Zhejiang	Homo sapiens	sputum	24.6030859197691	24.7334042151598	25.3531008549682	25.3104090101029	0	50.6635098650711	0.973807189164816	5038433	circular
ASM943263v1	Escherichia coli (E. coli)	strain=F3398	562	SAMN11633024	PRJNA530317	University of Texas at San Antonio	2019-10-31	na	major	Complete Genome	full	HGAP v. v3.0	150x	PacBio RSII	GCA_009432635.1	GCF_009432635.1	yes	na	na	1.0286538155245	Escherichia coli,Escherichia,Enterobacteriaceae,Enterobacterales,Gammaproteobacteria,Proteobacteria,Bacteria	na	na	Ground beef	24.7941735680375	24.7381698549146	25.2649993049767	25.2026572720712	0	50.4676565770479	0.981467077777468	5474637	circular
ASM1149288v1	Escherichia coli (E. coli)	strain=T28R	562	SAMN14238615	PRJNA609210	Henan Agricultural University	2020-03-19	na	major	Complete Genome	full	unicycler v. v. 0.4.4	60.0x	Illumina; Oxford Nanopore MinilON	GCA_011492885.1	GCF_011492885.1	yes	na	na	1.07178153404674	Escherichia coli,Escherichia,Enterobacteriaceae,Enterobacterales,Gammaproteobacteria,Proteobacteria,Bacteria	China: Henan	pet dog	na	24.660517433351	24.7405232591918	25.3543257265786	25.2446335808785	0	50.5989593074572	0.976325232152793	5025884	circular
ASM381294v1	Escherichia coli (E. coli)	strain=FDAARGOS_497	562	SAMN10163173	PRJNA231221	US Food and Drug Administration	2018-11-21	na	major	Complete Genome	full	SMRT v. 2.3.0, HGAP v. 3.0, SPAdes v. 3.6.0	2600.73023781818x	PacBio; Illumina	GCA_003812945.1	GCF_003812945.1	yes	na	na	1.03101586333251	Escherichia coli,Escherichia,Enterobacteriaceae,Enterobacterales,Gammaproteobacteria,Proteobacteria,Bacteria	na	Homo sapiens	UCC isolate	24.8029105250786	24.7817976823758	25.1819259555919	25.2333658369537	0	50.4152917925456	0.983525165568632	5513232	circular
ASM522190v1	Escherichia coli (E. coli)	strain=142	562	SAMN08773049	PRJNA445267	United State Department of Agriculture	2019-05-07	na	major	Complete Genome	full	HGAP v. RS_HGAP_Assembly.3	200x	PacBio	GCA_005221905.1	GCF_005221905.1	yes	na	na	0.994031104501066	Escherichia coli,Escherichia,Enterobacteriaceae,Enterobacterales,Gammaproteobacteria,Proteobacteria,Bacteria	na	na	cattle	24.6988129983912	24.7766471491504	25.2962046300492	25.2283352224092	0	50.5245398524584	0.979236234353042	5680026	linear
ASM522234v1	Escherichia coli (E. coli)	strain=106	562	SAMN08773018	PRJNA445267	United State Department of Agriculture	2019-05-07	na	major	Complete Genome	full	HGAP v. RS_HGAP_Assembly.3	197x	PacBio	GCA_005222345.1	GCF_005222345.1	yes	na	na	1.0209135583538	Escherichia coli,Escherichia,Enterobacteriaceae,Enterobacterales,Gammaproteobacteria,Proteobacteria,Bacteria	na	na	cattle	24.7552076619672	24.7750040180275	25.2159475105495	25.2538408094558	0	50.4697883200053	0.981383384569534	5531321	circular
ASM863257v1	Escherichia coli (E. coli)	strain=AR216.2b	562	SAMN12736390	PRJNA565187	University of Bern	2019-09-23	na	major	Complete Genome	full	Unicycler v. Unicycler v.0.4.4	300x	Illumina HiSeq, Oxford Nanopore MinION	GCA_008632575.1	GCF_008632575.1	yes	na	na	1.02159294278042	Escherichia coli,Escherichia,Enterobacteriaceae,Enterobacterales,Gammaproteobacteria,Proteobacteria,Bacteria	Switzerland:Zurich	dog	Rectal swab	24.4957941182948	24.6538789048316	25.4990117508197	25.3513152260538	0	50.8503269768735	0.966555692856792	5130791	circular
ASM413591v1	Escherichia coli (E. coli)	strain=U14A	562	SAMN10836813	PRJNA516748	The University of Queensland	2019-02-04	na	major	Complete Genome	full	HGAP v. 2.3.0	109.0x	PacBio RSII; Illumina NextSeq	GCA_004135915.1	GCF_004135915.1	yes	na	na	1.0083308315817	Escherichia coli,Escherichia,Enterobacteriaceae,Enterobacterales,Gammaproteobacteria,Proteobacteria,Bacteria	USA:Utah	Homo sapiens	urine	24.6243284926635	24.5986520330342	25.3316102498314	25.4454092244709	0	50.7770194743023	0.969394837178438	5300575	circular
ASM475902v1	Escherichia coli (E. coli)	strain=28Eco12	562	SAMN08963308	PRJNA451184	Universidad El Bosque	2019-04-09	na	major	Complete Genome	full	HGAP v. 2.3.0	266.0x	PacBio	GCA_004759025.1	GCF_004759025.1	yes	na	na	1.02743933722842	Escherichia coli,Escherichia,Enterobacteriaceae,Enterobacterales,Gammaproteobacteria,Proteobacteria,Bacteria	Colombia	Homo sapiens	urine	24.6870052106618	24.8000972882555	25.2500186738993	25.2628788271835	0	50.5128975010827	0.979692414157326	5435394	circular
ASM677706v1	Escherichia coli (E. coli)	strain=MSHS 472	562	SAMN12158201	PRJNA551565	McGill University	2019-07-09	na	major	Complete Genome	full	HGAP v. May-2015; Celera Assembler v. May-2015; Quiver v. May-2015	138.0x	PacBio	GCA_006777065.1	GCF_006777065.1	yes	na	31496120	1.08446865454146	Escherichia coli,Escherichia,Enterobacteriaceae,Enterobacterales,Gammaproteobacteria,Proteobacteria,Bacteria	Canada: Montreal	Homo sapiens	urine from healthy adult with cystitis	24.6700629040465	24.7255676669552	25.3278085349216	25.2765608940767	0	50.6043694289983	0.976113942893952	4932910	circular
ASM522174v1	Escherichia coli (E. coli)	strain=130	562	SAMN08773037	PRJNA445267	United State Department of Agriculture	2019-05-07	na	major	Complete Genome	full	HGAP v. RS_HGAP_Assembly.3	252x	PacBio	GCA_005221745.1	GCF_005221745.1	yes	na	na	1.01384473873143	Escherichia coli,Escherichia,Enterobacteriaceae,Enterobacterales,Gammaproteobacteria,Proteobacteria,Bacteria	na	na	cattle	24.7456129751744	24.7547247549228	25.3131183877696	25.1865438821332	0	50.4996622699028	0.980211262909748	5553251	circular
ASM808065v1	Escherichia coli (E. coli)	strain=YY76-1	562	SAMN11967557	PRJNA547507	South China Agricultural University	2019-08-23	na	major	Complete Genome	full	canu v. 1.8	150.0x	Oxford Nanopore GridION	GCA_008080655.1	GCF_008080655.1	yes	na	na	1.08120064789221	Escherichia coli,Escherichia,Enterobacteriaceae,Enterobacterales,Gammaproteobacteria,Proteobacteria,Bacteria	China:Guangdong	cow	feces	24.6323919530017	24.6166308702506	25.4432467082906	25.3077304684572	0	50.7509771767478	0.970405410160581	4815659	circular
ASM1293451v1	Escherichia coli (E. coli)	strain=SCU-111	562	SAMN14609775	PRJNA624897	Santa Clara University	2020-04-30	na	major	Complete Genome	full	Unicycler v. 0.4.8	120x	Illumina MiSeq, Oxford Nanopore MiniION	GCA_012934515.1	GCF_012934515.1	yes	na	na	1.04914815898127	Escherichia coli,Escherichia,Enterobacteriaceae,Enterobacterales,Gammaproteobacteria,Proteobacteria,Bacteria	USA: California	Homo sapiens	na	24.6201167962817	24.6749419512834	25.4082800748457	25.2966611775892	0	50.7049412524349	0.972194376523371	5079785	linear
ASM522198v1	Escherichia coli (E. coli)	strain=131	562	SAMN08773038	PRJNA445267	United State Department of Agriculture	2019-05-07	na	major	Complete Genome	full	HGAP v. RS_HGAP_Assembly.3	398x	PacBio	GCA_005221985.1	GCF_005221985.1	yes	na	na	1.01384753767791	Escherichia coli,Escherichia,Enterobacteriaceae,Enterobacterales,Gammaproteobacteria,Proteobacteria,Bacteria	na	na	cattle	24.7456218872952	24.7547336703252	25.3131275042772	25.1865169381024	0	50.4996444423796	0.980211961969369	5553249	circular
ASM815210v1	Escherichia coli (E. coli)	strain=AR Bank #0349	562	SAMN12272266	PRJNA554502	USDA-ARS	2019-08-30	na	major	Complete Genome	full	Unicycler v. 0.4.4; Canu v. 1.8; Pilon v. 1.23	277.0x	PacBio RSII; Illumina MiSeq	GCA_008152105.1	GCF_008152105.1	yes	na	na	1.06551366216849	Escherichia coli,Escherichia,Enterobacteriaceae,Enterobacterales,Gammaproteobacteria,Proteobacteria,Bacteria	na	Homo sapiens	na	24.8092494011103	24.7925622199564	25.2210435214958	25.1771448574374	0	50.3981883789333	0.984198305862132	5273509	circular
ASM339984v2	Escherichia coli (E. coli)	strain=CFSAN061761	562	SAMN06909725	PRJNA230969	FDA/CFSAN	2019-08-20	na	major	Complete Genome	full	HGAP v. 3	175x	PacBio	GCA_003399845.2	GCF_003399845.2	yes	na	na	1.07594262341474	Escherichia coli,Escherichia,Enterobacteriaceae,Enterobacterales,Gammaproteobacteria,Proteobacteria,Bacteria	Egypt	na	Raw milk cheese	24.6864688837112	24.7345510971197	25.3042416007629	25.2747384184062	0	50.5789800191691	0.977105903719305	5016408	circular
ASM335148v1	Escherichia coli (E. coli)	strain=M16807	562	SAMN09704974	PRJNA428178	Centers for Disease Control and Prevention	2018-08-01	na	major	Complete Genome	full	HGAP v. 3	41.28770539x	PacBio	GCA_003351485.1	GCF_003351485.1	yes	na	na	1.06526313720944	Escherichia coli,Escherichia,Enterobacteriaceae,Enterobacterales,Gammaproteobacteria,Proteobacteria,Bacteria	na	Homo sapiens	na	24.6898154993195	24.7732871891702	25.2999477741889	25.2369495373214	0	50.5368973115103	0.978752264580041	5133477	circular
ASM362785v1	Escherichia coli (E. coli)	strain=118UI	562	SAMN10112494	PRJNA492884	Center for Genomic Sciences, National Autonomous University of Mexico (UNAM)	2018-10-09	na	major	Complete Genome	full	Unicycler v. 0.4.1	221.79x	Illumina MiSeq and PacBio Sequel	GCA_003627855.1	GCF_003627855.1	yes	na	na	1.0155674928726	Escherichia coli,Escherichia,Enterobacteriaceae,Enterobacterales,Gammaproteobacteria,Proteobacteria,Bacteria	Mexico: Mexico City	Homo sapiens	urine	24.6479116363051	24.6267070057722	25.2951433661295	25.4302379917932	0	50.7253813579227	0.971399668627258	5300729	circular
ASM357166v1	Escherichia coli (E. coli)	strain=AR_0086	562	SAMN04014927	PRJNA292904	Centers for Disease Control and Prevention	2018-09-16	na	major	Complete Genome	full	HGAP v. 2.3	157x	PacBio RSII	GCA_003571665.1	GCF_003571665.1	yes	na	na	1.00238000399099	Escherichia coli,Escherichia,Enterobacteriaceae,Enterobacterales,Gammaproteobacteria,Proteobacteria,Bacteria	na	na	na	24.5586755417103	24.6112505149266	25.4386304871702	25.3914434561929	0	50.8300739433631	0.96733925886915	5289589	circular
ASM893174v1	Escherichia coli (E. coli)	strain=JME65	562	SAMN12561906	PRJNA559875	Oak Ridge National Lab	2019-10-09	na	major	Complete Genome	full	Geneious v. 8.1.9	98x	Illumina MiSeq	GCA_008931745.1	GCF_008931745.1	yes	na	31532038	1.1020737320816	Escherichia coli,Escherichia,Enterobacteriaceae,Enterobacterales,Gammaproteobacteria,Proteobacteria,Bacteria	USA:Tennessee	na	na	24.6111294943637	24.5911979260815	25.3787321538044	25.4189404257504	0	50.7976725795548	0.968594128862674	4635862	circular
ASM396644v1	Escherichia coli (E. coli)	strain=E2863	562	SAMD00129667	PRJDB7170	National Institute of Animal Health	2018-07-27	na	major	Complete Genome	full	RS HGAP Assembly v. 3.0	176x	PacBio RSII	GCA_003966445.1	GCF_003966445.1	yes	na	na	0.99334929350102	Escherichia coli,Escherichia,Enterobacteriaceae,Enterobacterales,Gammaproteobacteria,Proteobacteria,Bacteria	Japan	Bos taurus	feces	24.7421137156332	24.7924122119116	25.239535070118	25.2259390023372	0	50.4654740724552	0.981552771235759	5751663	circular
ASM1222136v1	Escherichia coli (E. coli)	strain=8-3-DC15	562	SAMN14482837	PRJNA616136	Monash University	2020-04-09	na	major	Complete Genome	full	Unicycler v. 0.4.8	34x	Illumina NextSeq; Oxford Nanopore MiniION	GCA_012221365.1	GCF_012221365.1	yes	na	29266651	1.02360726593843	Escherichia coli,Escherichia,Enterobacteriaceae,Enterobacterales,Gammaproteobacteria,Proteobacteria,Bacteria	Australia: Canberra	Homo sapiens	colonoscopy	24.5475385021068	24.6284553496907	25.4461608349234	25.3778453132791	0	50.8240061482025	0.967574136293007	5142316	circular
ASM401069v1	Escherichia coli (E. coli)	strain=2010C-3142	562	SAMN04505650	PRJNA218110	CDC	2019-01-10	na	major	Complete Genome	full	HGAP v. 3	112.5X	PacBio	GCA_004010695.1	GCF_004010695.1	yes	na	na	1.01899046838587	Escherichia coli,Escherichia,Enterobacteriaceae,Enterobacterales,Gammaproteobacteria,Proteobacteria,Bacteria	USA	na	Stool	24.7853850473762	24.7695959608646	25.305904580091	25.1391144116681	0	50.4450189917592	0.982356276173397	5573470	circular
ASM522164v1	Escherichia coli (E. coli)	strain=136	562	SAMN08773043	PRJNA445267	United State Department of Agriculture	2019-05-07	na	major	Complete Genome	full	HGAP v. RS_HGAP_Assembly.3	201x	PacBio	GCA_005221645.1	GCF_005221645.1	yes	na	na	1.01329276025437	Escherichia coli,Escherichia,Enterobacteriaceae,Enterobacterales,Gammaproteobacteria,Proteobacteria,Bacteria	na	na	cattle	24.7457444079969	24.7531419160626	25.3151545422229	25.1859591337176	0	50.5011136759405	0.980154351480004	5555925	circular
ASM799517v1	Escherichia coli (E. coli)	strain=LD91-1	562	SAMN12384979	PRJNA556934	Yangzhou University	2019-08-14	na	major	Complete Genome	full	Unicycler v. V0.4.4	100.0x	Oxford Nanopore MiniION; Illumina HiSeq	GCA_007995175.1	GCF_007995175.1	yes	na	na	1.06174872237389	Escherichia coli,Escherichia,Enterobacteriaceae,Enterobacterales,Gammaproteobacteria,Proteobacteria,Bacteria	China: Dafeng	na	feces	24.7314628291739	24.7753036713486	25.2805592869069	25.2126742125706	0	50.4932334994775	0.980463382307152	5202911	circular
ASM522232v1	Escherichia coli (E. coli)	strain=108	562	SAMN08773020	PRJNA445267	United State Department of Agriculture	2019-05-07	na	major	Complete Genome	full	HGAP v. RS_HGAP_Assembly.3	70x	PacBio	GCA_005222325.1	GCF_005222325.1	yes	na	na	1.01787787580682	Escherichia coli,Escherichia,Enterobacteriaceae,Enterobacterales,Gammaproteobacteria,Proteobacteria,Bacteria	na	na	cattle	24.7864339460747	24.7478310611116	25.1862418310647	25.279493161749	0	50.4657349928137	0.98154252611678	5559170	circular
ASM1140475v1	Escherichia coli (E. coli)	strain=2018-11-3CC	562	SAMD00190255	PRJDB8858	Osaka Institute of Public Health	2020-02-10	na	major	Complete Genome	full	Canu v. 1.7	630x	Illumina HiSeq2500; ONT MinION	GCA_011404755.1	GCF_011404755.1	yes	na	32132160	1.094024572865	Escherichia coli,Escherichia,Enterobacteriaceae,Enterobacterales,Gammaproteobacteria,Proteobacteria,Bacteria	Viet Nam:Thai Binh	Homo sapiens	human stool	24.5125030387654	24.5445362339318	25.5115657386986	25.4313949886041	0	50.9429607273027	0.962979743860967	4557772	circular
ASM522152v1	Escherichia coli (E. coli)	strain=147	562	SAMN08773052	PRJNA445267	United State Department of Agriculture	2019-05-07	na	major	Complete Genome	full	HGAP v. RS_HGAP_Assembly.3	232x	PacBio	GCA_005221525.1	GCF_005221525.1	yes	na	na	1.03190975308897	Escherichia coli,Escherichia,Enterobacteriaceae,Enterobacterales,Gammaproteobacteria,Proteobacteria,Bacteria	na	na	cattle	24.8115133351323	24.837781066972	25.2435413205766	25.1071642773191	0	50.3507055978957	0.986069486267125	5577185	circular
ASM1036536v1	Escherichia coli (E. coli)	strain=64	562	SAMN13951924	PRJNA604100	University of Zurich	2020-02-09	na	major	Complete Genome	full	unicycler v. 0.4.8	80x	Oxford Nanopore/illumina minniseq	GCA_010365365.1	GCF_010365365.1	yes	na	na	1.07389068199666	Escherichia coli,Escherichia,Enterobacteriaceae,Enterobacterales,Gammaproteobacteria,Proteobacteria,Bacteria	Switzerland	na	environment	24.6439791117316	24.5739310273512	25.3634868931286	25.4186029677886	0	50.7820898609172	0.969198201056348	4835250	circular
ASM957798v1	Escherichia coli (E. coli)	strain=CCUG 73778	562	SAMN12169096	PRJNA305687	University of Gothenburg - CCUG	2019-11-05	na	major	Complete Genome	full	SPAdes v. 3.11.1	200.0x	Illumina MiSeq; Oxford Nanopore MiniION	GCA_009577985.1	GCF_009577985.1	yes	na	na	0.99735964150264	Escherichia coli,Escherichia,Enterobacteriaceae,Enterobacterales,Gammaproteobacteria,Proteobacteria,Bacteria	Sweden:Gothenburg	Homo sapiens	blood	24.5496645783366	24.6288883020465	25.3762939453171	25.4451531742999	0	50.8214471196169	0.967673210182955	5335523	circular
ASM334683v1	Escherichia coli (E. coli)	strain=Es_ST80_L1_NDM_10_2017	562	SAMN09710898	PRJNA482002	Public Health England	2018-07-31	na	major	Complete Genome	full	miniasm v. 0.2-r168-dirty; racon correction (3 iterations) v. 1.3.1; racon correction with Illumina reads v. 1.3.1	500.0x	Oxford Nanopore MiniION; Illumina HiSeq	GCA_003346835.1	GCF_003346835.1	yes	na	na	1.06998543847468	Escherichia coli,Escherichia,Enterobacteriaceae,Enterobacterales,Gammaproteobacteria,Proteobacteria,Bacteria	United Kingdom	Homo sapiens	rectal swab	24.8374580882305	24.8336374475485	25.2297795415043	25.0991249227167	0	50.328904464221	0.986929798384352	5313245	circular
ASM522236v1	Escherichia coli (E. coli)	strain=105	562	SAMN08773017	PRJNA445267	United State Department of Agriculture	2019-05-07	na	major	Complete Genome	full	HGAP v. RS_HGAP_Assembly.3	146x	PacBio	GCA_005222365.1	GCF_005222365.1	yes	na	na	1.01899249094653	Escherichia coli,Escherichia,Enterobacteriaceae,Enterobacterales,Gammaproteobacteria,Proteobacteria,Bacteria	na	na	cattle	24.7547742078408	24.7810879592524	25.2215776363731	25.2425601965336	0	50.4641378329068	0.981605240757561	5552230	circular
ASM328845v1	Escherichia coli (E. coli)	strain=AR_451	562	SAMN07291544	PRJNA316321	FDA/CDC	2018-07-05	na	major	Complete Genome	full	canu v. 1.4; SPAdes v. 3.6.0	10.03x	Pacbio; Illumina	GCA_003288455.1	GCF_003288455.1	yes	na	na	1.02873791533223	Escherichia coli,Escherichia,Enterobacteriaceae,Enterobacterales,Gammaproteobacteria,Proteobacteria,Bacteria	na	na	na	24.6428603232212	24.5929728555648	25.3278499062843	25.4363169149296	0	50.7641668212139	0.96989345559811	5165626	linear
ASM1293447v1	Escherichia coli (E. coli)	strain=SCU-108	562	SAMN14609773	PRJNA624897	Santa Clara University	2020-04-30	na	major	Complete Genome	full	Unicycler v. 0.4.8	37x	Illumina MiSeq, Oxford Nanopore MiniION	GCA_012934475.1	GCF_012934475.1	yes	na	na	1.04243672765801	Escherichia coli,Escherichia,Enterobacteriaceae,Enterobacterales,Gammaproteobacteria,Proteobacteria,Bacteria	USA: California	Homo sapiens	na	24.7198092805839	24.6857958699092	25.2603781940062	25.3340166555006	0	50.5943948495069	0.976503529639008	5239110	circular
ASM783387v1	Escherichia coli (E. coli)	strain=UPEC132	562	SAMN11664985	PRJNA543375	Tianjin Centers for Disease Control and Prevention	2019-08-05	na	major	Complete Genome	full	FALCON v. JAN-2019	50.0x	PacBio Sequel	GCA_007833875.1	GCF_007833875.1	yes	na	na	1.02494476699666	Escherichia coli,Escherichia,Enterobacteriaceae,Enterobacterales,Gammaproteobacteria,Proteobacteria,Bacteria	China: Tianjin	Homo sapiens	urinary	24.7007360952202	24.7851489181203	25.2075614670409	25.3065535196186	0	50.5141149866595	0.979644699831114	5452963	circular
ASM385669v1	Escherichia coli (E. coli)	strain=4/1-1	562	SAMN07760931	PRJNA413669	Uppsala University	2018-12-03	na	major	Complete Genome	full	CLC Genomics workbench v. 10	10x	Pacific bio + Miseq	GCA_003856695.1	GCF_003856695.1	yes	na	na	1.01484275956755	Escherichia coli,Escherichia,Enterobacteriaceae,Enterobacterales,Gammaproteobacteria,Proteobacteria,Bacteria	Sweden	Homo sapiens	feces	24.7149233885402	24.6230949983591	25.3440772363694	25.3179043767313	0	50.6619816131007	0.973866730355863	5371977	circular
ASM876153v3	Escherichia coli (E. coli)	strain=SJ7	562	SAMN12822940	PRJNA573729	USDA-ARS, Western Regional Research Center	2020-04-29	na	major	Complete Genome	full	Flye v. 2.4.1	196x	PacBio	GCA_008761535.3	GCF_008761535.2	yes	na	32038541	0.986702763149546	Escherichia coli,Escherichia,Enterobacteriaceae,Enterobacterales,Gammaproteobacteria,Proteobacteria,Bacteria	USA: Nevada	Homo sapiens	feces	24.6309160131356	24.6926169563093	25.116465465598	25.560001564957	0	50.6764670305551	0.973302518103829	5572038	linear
ASM336788v1	Escherichia coli (E. coli)	strain=C600	562	SAMN09260320	PRJNA472644	University of Texas at San Antonio	2018-08-09	na	major	Complete Genome	full	HGAP v. JULY-2016; Pilon v. 1.18	107.0x	PacBio; Illumina MiSeq	GCA_003367885.1	GCF_003367885.1	yes	na	na	1.109563726623	Escherichia coli,Escherichia,Enterobacteriaceae,Enterobacterales,Gammaproteobacteria,Proteobacteria,Bacteria	USA:California	Homo sapiens	na	24.5813100675156	24.634181655646	25.4410386136513	25.3434696631871	0	50.7845082768384	0.969104425603104	4599824	circular
ASM943279v1	Escherichia coli (E. coli)	strain=M7638	562	SAMN11633023	PRJNA530317	University of Texas at San Antonio	2019-10-31	na	major	Complete Genome	full	HGAP, Pilon v. v3.0, v1.18	118x	PacBio RSII, Illumina MiSeq	GCA_009432795.1	GCF_009432795.1	yes	na	na	1.02801414430069	Escherichia coli,Escherichia,Enterobacteriaceae,Enterobacterales,Gammaproteobacteria,Proteobacteria,Bacteria	USA	na	na	24.7601023133544	24.6944099201629	25.2885878878052	25.2568998786775	0	50.5454877664827	0.978415965872054	5396363	circular
ASM880765v1	Escherichia coli (E. coli)	strain=15.TR.026_OXA	562	SAMN09976386	PRJNA489349	Uppsala University	2019-10-03	na	major	Complete Genome	full	CLC Genomics workbench v. 11	100.0x	PacBio RSII; Illumina HiSeq	GCA_008807655.1	GCF_008807655.1	yes	na	na	1.03375918995244	Escherichia coli,Escherichia,Enterobacteriaceae,Enterobacterales,Gammaproteobacteria,Proteobacteria,Bacteria	Turkey: Kadikoy, Istanbul	Larus michahellis	na	24.7060512048422	24.6587928006022	25.2738364091217	25.3613195854339	0	50.6351559945556	0.974912450368519	5260440	circular
ASM1066902v1	Escherichia coli (E. coli)	strain=PapRG-06-5	562	SAMN13978678	PRJNA604701	Quadram Institute Biosciences	2020-02-15	na	major	Complete Genome	full	Hybrid v. 0.4.8.0	1.00x	Oxford Nanopore MiniION	GCA_010669025.1	GCF_010669025.1	yes	na	na	1.08864979598023	Escherichia coli,Escherichia,Enterobacteriaceae,Enterobacterales,Gammaproteobacteria,Proteobacteria,Bacteria	Gambia	Papio papio	stool	24.7262140735904	24.7121206269622	25.3076850128833	25.2539802865641	0	50.5616652994473	0.977782958843586	4945561	circular
ASM595462v1	Escherichia coli (E. coli)	strain=EK2009	562	SAMN11774881	PRJNA543425	Qingdao Agricultural University	2019-06-04	na	major	Complete Genome	full	CLC NGS Cell v. 2.3	1.0x	Illumina	GCA_005954625.1	GCF_005954625.1	yes	na	na	1.11058920990672	Escherichia coli,Escherichia,Enterobacteriaceae,Enterobacterales,Gammaproteobacteria,Proteobacteria,Bacteria	China	chicken	feces	24.6279979544041	24.6007016263791	25.3625015336541	25.4087988855628	0	50.7713004192169	0.969616676632339	4605015	circular
ASM880729v1	Escherichia coli (E. coli)	strain=YPE3	562	SAMN12233487	PRJNA553293	Yangzhou University	2019-10-03	na	major	Complete Genome	full	Unicycler v. v0.4.4	80X	Oxford Nanopore MinION, Illumina	GCA_008807295.1	GCF_008807295.1	yes	na	na	1.08465162519259	Escherichia coli,Escherichia,Enterobacteriaceae,Enterobacterales,Gammaproteobacteria,Proteobacteria,Bacteria	China: Yangzhou	na	Pork	24.6192262236959	24.7159277436722	25.3553519254128	25.3094941072191	0	50.6648460326319	0.973755134587652	4873760	circular
ASM943221v1	Escherichia coli (E. coli)	strain=F1 E4	562	SAMN11633026	PRJNA530317	University of Texas at San Antonio	2019-10-31	na	major	Complete Genome	full	HGAP v. v3.0	300x	PacBio RSII	GCA_009432215.1	GCF_009432215.1	yes	na	na	1.00508996381561	Escherichia coli,Escherichia,Enterobacteriaceae,Enterobacterales,Gammaproteobacteria,Proteobacteria,Bacteria	USA:Kansas	na	cattle	24.7821405406101	24.6916686651312	25.2853244031029	25.2408663911558	0	50.5261907942587	0.979171562867215	5591793	circular
ASM326869v1	Escherichia coli (E. coli)	strain=WCHEC035148	562	SAMN09202772	PRJNA418674	West China Hospital, Sichuan University	2018-06-27	na	major	Complete Genome	full	Unicycler v. 0.4.5	200.0x	Illumina HiSeq; MinION	GCA_003268695.1	GCF_003268695.1	yes	na	na	1.07622255665552	Escherichia coli,Escherichia,Enterobacteriaceae,Enterobacterales,Gammaproteobacteria,Proteobacteria,Bacteria	China: Chengdu, Sichuan	Sewage	na	24.6826670852462	24.665594865712	25.3832146908472	25.2685233581946	0	50.6517380490418	0.974265915676546	4943704	circular
ASM976238v1	Escherichia coli (E. coli)	strain=P276M	562	SAMN12789775	PRJNA566431	Tufts University	2019-12-18	na	major	Complete Genome	full	Unicycler v. 2018-07-01T00	20.0x	Oxford Nanopore MinION; Illumina NextSeq	GCA_009762385.1	GCF_009762385.1	yes	na	na	1.11447696088218	Escherichia coli,Escherichia,Enterobacteriaceae,Enterobacterales,Gammaproteobacteria,Proteobacteria,Bacteria	Cambodia	na	Healthy human (stool)	24.6446230612401	24.6532607138664	25.2992968175312	25.4028194073623	0	50.7021162248935	0.972304263523078	4642465	circular
ASM653750v3	Escherichia coli (E. coli)	strain=NIPH17_0036	562	SAMD00164388	PRJDB6936	National Institute of Infectious Diseases	2021-04-09	na	major	Complete Genome	full	CLC Genomic Workbench v. 12.0	264.2x	Nanopore MinION	GCA_006537505.3	GCF_006537505.2	yes	na	na	1.10806097192797	Escherichia coli,Escherichia,Enterobacteriaceae,Enterobacterales,Gammaproteobacteria,Proteobacteria,Bacteria	Cambodia:Phnom Penh	Homo sapiens	urine	24.7216748459327	24.680422895251	25.2289148561411	25.3689874026751	0	50.5979022588162	0.976366519870414	4780380	circular
ASM539128v2	Escherichia coli (E. coli)	strain=KS-P019	562	SAMD00077433	PRJDB5579	Microbiology, Graduate School of Medical Sciences, Kyushu University	2021-03-03	na	major	Complete Genome	full	unicycler v. 0.4.8	124x	Illumina Miseq, MinION	GCA_005391285.2	GCF_005391285.2	yes	na	na	0.99656779555391	Escherichia coli,Escherichia,Enterobacteriaceae,Enterobacterales,Gammaproteobacteria,Proteobacteria,Bacteria	Japan	Bos taurus	feces	24.6626664367228	24.5538023989486	25.3347318279941	25.4487993363345	0	50.7835311643286	0.969142312621264	5381024	circular
ASM880715v1	Escherichia coli (E. coli)	strain=YPE12	562	SAMN12233489	PRJNA553293	Yangzhou University	2019-10-03	na	major	Complete Genome	full	Unicycler v. v0.4.4	80X	Oxford Nanopore MinION, Illumina	GCA_008807155.1	GCF_008807155.1	yes	na	na	1.05103070782653	Escherichia coli,Escherichia,Enterobacteriaceae,Enterobacterales,Gammaproteobacteria,Proteobacteria,Bacteria	China: Yangzhou	na	Pork	24.6015286609631	24.6970872288982	25.4196441197754	25.2817399903633	0	50.7013841101387	0.972332743081922	5070189	circular
ASM696546v1	Escherichia coli (E. coli)	strain=U1	562	SAMN11231229	PRJNA528569	National Institute of Advanced Industrial Science and Technology	2019-07-14	na	major	Complete Genome	full	HGAP v. 3.0	6.0x	PacBio RSII	GCA_006965465.1	GCF_006965465.1	yes	na	na	1.02532812308338	Escherichia coli,Escherichia,Enterobacteriaceae,Enterobacterales,Gammaproteobacteria,Proteobacteria,Bacteria	Japan: Hokkaido	na	na	24.7678405996888	24.7179692871246	25.1901687826501	25.3240029820036	0	50.5141717646536	0.979642111472571	5450027	circular
ASM522178v1	Escherichia coli (E. coli)	strain=123	562	SAMN08773035	PRJNA445267	United State Department of Agriculture	2019-05-07	na	major	Complete Genome	full	HGAP v. RS_HGAP_Assembly.3	183x	PacBio	GCA_005221785.1	GCF_005221785.1	yes	na	na	1.01898782469162	Escherichia coli,Escherichia,Enterobacteriaceae,Enterobacterales,Gammaproteobacteria,Proteobacteria,Bacteria	na	na	cattle	24.7449874261225	24.7898034238486	25.3369260584672	25.1282830915617	0	50.4652091500289	0.981563173605566	5551589	circular
ASM990535v1	Escherichia coli (E. coli)	strain=LD27-1	562	SAMN13829592	PRJNA600683	Yangzhou University	2020-01-19	na	major	Complete Genome	full	Unicycler v. V0.4.4	100.0x	Illumina HiSeq; Oxford Nanopore MiniION	GCA_009905355.1	GCF_009905355.1	yes	na	na	1.10915874779782	Escherichia coli,Escherichia,Enterobacteriaceae,Enterobacterales,Gammaproteobacteria,Proteobacteria,Bacteria	China: Dafeng	na	feces	24.6880475664483	24.628759934087	25.3186736868791	25.3645188125857	0	50.6831924994647	0.973040668285765	4694065	circular
ASM437799v2	Escherichia coli (E. coli)	strain=1517k	562	SAMN11130353	PRJNA513237	University of Veterinary and Pharmaceutical Sciences Brno	2020-07-24	na	major	Complete Genome	full	HGAP v. 6	50.0x	PacBio	GCA_004377995.2	GCF_004377995.2	yes	na	na	1.06908179705859	Escherichia coli,Escherichia,Enterobacteriaceae,Enterobacterales,Gammaproteobacteria,Proteobacteria,Bacteria	Paraguay	Gallus gallus domesticus	na	24.7602406036469	24.7604148755389	25.2736068704951	25.2057376503192	0	50.4793445208143	0.981008290604225	5164344	circular
ASM328829v1	Escherichia coli (E. coli)	strain=RM9131	562	SAMN08822959	PRJNA448153	United States Department of Agriculture, Agricultural Research Service	2018-07-05	na	major	Complete Genome	full	HGAP v. 3; Geneious Reference Assembly v. 11.1	200.0x	PacBio; Illumina MiSeq	GCA_003288295.1	GCF_003288295.1	yes	na	na	1.02902540362042	Escherichia coli,Escherichia,Enterobacteriaceae,Enterobacterales,Gammaproteobacteria,Proteobacteria,Bacteria	USA: Salinas, California	Bos taurus	feces	24.7910657904158	24.70475497318	25.2449292624962	25.259249973908	0	50.5041792364042	0.98003415780527	5432691	circular
ASM522238v1	Escherichia coli (E. coli)	strain=113	562	SAMN08773025	PRJNA445267	United State Department of Agriculture	2019-05-07	na	major	Complete Genome	full	HGAP v. RS_HGAP_Assembly.3	133x	PacBio	GCA_005222385.1	GCF_005222385.1	yes	na	na	1.01419464240679	Escherichia coli,Escherichia,Enterobacteriaceae,Enterobacterales,Gammaproteobacteria,Proteobacteria,Bacteria	na	na	cattle	24.7463257791445	24.7547021758636	25.3132367063432	25.1857353386487	0	50.4989720449919	0.980238328631826	5551313	circular
ASM995047v1	Escherichia coli (E. coli)	strain=STEC367	562	SAMN12214767	PRJNA552621	Massey University	2020-01-29	na	major	Complete Genome	full	HGAP v. 4	342x	PacBio Sequel	GCA_009950475.1	GCF_009950475.1	yes	na	31757694	1.03528762356722	Escherichia coli,Escherichia,Enterobacteriaceae,Enterobacterales,Gammaproteobacteria,Proteobacteria,Bacteria	China: Beijing	na	Raw mutton	24.5199416872064	24.7540593909265	25.9139130015982	24.8120859202688	0	50.7259989218671	0.971375667811477	5170049	circular
ASM413516v1	Escherichia coli (E. coli)	strain=U13A	562	SAMN10817700	PRJNA516747	The University of Queensland	2019-02-03	na	major	Complete Genome	full	HGAP v. 2.3.0	120.0x	PacBio RSII; Illumina NextSeq	GCA_004135165.1	GCF_004135165.1	yes	na	na	1.00816243607476	Escherichia coli,Escherichia,Enterobacteriaceae,Enterobacterales,Gammaproteobacteria,Proteobacteria,Bacteria	USA:Utah	Homo sapiens	urine	24.6301184617033	24.5918210260845	25.3779372057889	25.4001233064233	0	50.7780605122122	0.969354461184076	5300616	circular
ASM396642v1	Escherichia coli (E. coli)	strain=E2855	562	SAMD00129666	PRJDB7170	National Institute of Animal Health	2018-07-27	na	major	Complete Genome	full	RS HGAP Assembly v. 3.0	143x	PacBio RSII	GCA_003966425.1	GCF_003966425.1	yes	na	na	0.941453538352699	Escherichia coli,Escherichia,Enterobacteriaceae,Enterobacterales,Gammaproteobacteria,Proteobacteria,Bacteria	Japan	Bos taurus	feces	24.6557415608494	24.6717480955593	25.2887073392152	25.383803004376	0	50.6725103435912	0.973456600471097	5935076	circular
ASM994970v1	Escherichia coli (E. coli)	strain=STEC409	562	SAMN12214769	PRJNA552621	Massey University	2020-01-29	na	major	Complete Genome	full	HGAP v. 4	305x	PacBio Sequel	GCA_009949705.1	GCF_009949705.1	yes	na	31757694	1.06608476005967	Escherichia coli,Escherichia,Enterobacteriaceae,Enterobacterales,Gammaproteobacteria,Proteobacteria,Bacteria	China: Shanghai	na	Diarrheal patient	24.6714850303321	24.5130665878314	25.563754519146	25.2516938626904	0	50.8154483818364	0.967905493002483	4857389	circular
ASM401063v1	Escherichia coli (E. coli)	strain=06-3462	562	SAMN04549651	PRJNA218110	CDC	2019-01-10	na	major	Complete Genome	full	HGAP v. 3	99.5X	PacBio	GCA_004010635.1	GCF_004010635.1	yes	na	na	1.02338192030675	Escherichia coli,Escherichia,Enterobacteriaceae,Enterobacterales,Gammaproteobacteria,Proteobacteria,Bacteria	na	na	na	24.8175325959918	24.7427476950038	25.2573334557206	25.1823862532837	0	50.4397197090043	0.982564545895927	5545237	circular
ASM395630v1	Escherichia coli (E. coli)	strain=300709	562	SAMN08161146	PRJNA421191	University of Maryland, School of Medicine	2018-12-19	na	major	Complete Genome	full	HGAP v. v.3	20.17x	PacBio	GCA_003956305.1	GCF_003956305.1	yes	na	na	1.07686187283617	Escherichia coli,Escherichia,Enterobacteriaceae,Enterobacterales,Gammaproteobacteria,Proteobacteria,Bacteria	Mozambique	Homo sapiens	stool	24.7672308369759	24.678804673716	25.2522836970319	25.3016807922762	0	50.5539644893081	0.978084231576921	5034709	circular
ASM492427v1	Escherichia coli (E. coli)	strain=LHM10-1	562	SAMN11087649	PRJNA526123	South China Agricultural University	2019-04-30	na	major	Complete Genome	full	Unicycler v. 0.4.1	1.00x	PacBio	GCA_004924275.1	GCF_004924275.1	yes	na	na	1.04571431144138	Escherichia coli,Escherichia,Enterobacteriaceae,Enterobacterales,Gammaproteobacteria,Proteobacteria,Bacteria	China:Jiangxi	pig	feces	24.5982762098824	24.7085249654788	25.3290260734397	25.3641727511991	0	50.6931988246388	0.972651209996167	5115704	circular
ASM1009296v1	Escherichia coli (E. coli)	strain=201609	562	SAMN13880799	PRJNA602061	Institute of Microbiology	2020-02-03	na	major	Complete Genome	full	canu v. v1.3	140.0x	Oxford Nanopore GridION	GCA_010092965.1	GCF_010092965.1	yes	na	na	1.07422507525452	Escherichia coli,Escherichia,Enterobacteriaceae,Enterobacterales,Gammaproteobacteria,Proteobacteria,Bacteria	China: Jiangsu,Xuzhou	Homo sapiens	urine	24.7819887461422	24.8035848814734	25.4173231801984	24.997103192186	0	50.4144263723844	0.98355921500234	5195374	circular
ASM1070643v1	Escherichia coli (E. coli)	strain=GW-AmxH19	562	SAMN13976059	PRJNA524094	Genomic and Applied Microbiology & Goettingen Genomics Laboratory	2020-02-18	na	major	Complete Genome	full	Unicycler v. v0.4.8	432.0x	Illumina MiSeq; Oxford Nanopore MiniION	GCA_010706435.1	GCF_010706435.1	yes	na	32439663	1.06385198382804	Escherichia coli,Escherichia,Enterobacteriaceae,Enterobacterales,Gammaproteobacteria,Proteobacteria,Bacteria	na	na	wastewater	24.6808561725667	24.8027123207351	25.2791189333821	25.237312573316	0	50.5164315066981	0.979553919732844	5164286	circular
ASM795421v2	Escherichia coli (E. coli)	strain=KCJ3K291	562	SAMN12437586	PRJNA558359	University of Florida	2021-06-16	na	major	Complete Genome	full	Canu v. 2.0	292.0x	PacBio	GCA_007954215.2	GCF_007954215.2	yes	na	na	1.03780747353603	Escherichia coli,Escherichia,Enterobacteriaceae,Enterobacterales,Gammaproteobacteria,Proteobacteria,Bacteria	USA: Gainesville	Homo sapiens	na	24.5924738040574	24.6441581411357	25.4764974443987	25.2868706104083	0	50.763368054807	0.969924452058312	5102126	circular
ASM595460v1	Escherichia coli (E. coli)	strain=KR2009	562	SAMN11774882	PRJNA543427	Qingdao Agricultural University	2019-06-04	na	major	Complete Genome	full	CLC NGS Cell v. 2.3	1.0x	Illumina	GCA_005954605.1	GCF_005954605.1	yes	na	na	1.10913873838955	Escherichia coli,Escherichia,Enterobacteriaceae,Enterobacterales,Gammaproteobacteria,Proteobacteria,Bacteria	China	chicken	feces	24.6221078250166	24.592334996048	25.3696666160311	25.4158905629042	0	50.7855571789354	0.969063756604361	4601511	circular
ASM1066900v1	Escherichia coli (E. coli)	strain=PapRG-06-3	562	SAMN13978676	PRJNA604701	Quadram Institute Biosciences	2020-02-15	na	major	Complete Genome	full	Hybrid v. 0.4.8.0	1.00x	Oxford Nanopore MiniION	GCA_010669005.1	GCF_010669005.1	yes	na	na	1.09943444697173	Escherichia coli,Escherichia,Enterobacteriaceae,Enterobacterales,Gammaproteobacteria,Proteobacteria,Bacteria	Gambia	Papio papio	stool	24.6147177367493	24.6436725016258	25.3982183678229	25.343391393802	0	50.7416097616249	0.970769166957499	4703889	circular
ASM522162v1	Escherichia coli (E. coli)	strain=137	562	SAMN08773044	PRJNA445267	United State Department of Agriculture	2019-05-07	na	major	Complete Genome	full	HGAP v. RS_HGAP_Assembly.3	190x	PacBio	GCA_005221625.1	GCF_005221625.1	yes	na	na	1.01328652555061	Escherichia coli,Escherichia,Enterobacteriaceae,Enterobacterales,Gammaproteobacteria,Proteobacteria,Bacteria	na	na	cattle	24.7239652600752	24.7750099758582	25.2503593918767	25.2506653721899	0	50.5010247640667	0.980157837730724	5555913	circular
ASM522180v1	Escherichia coli (E. coli)	strain=120	562	SAMN08773032	PRJNA445267	United State Department of Agriculture	2019-05-07	na	major	Complete Genome	full	HGAP v. RS_HGAP_Assembly.3	129x	PacBio	GCA_005221805.1	GCF_005221805.1	yes	na	na	1.01330085417333	Escherichia coli,Escherichia,Enterobacteriaceae,Enterobacterales,Gammaproteobacteria,Proteobacteria,Bacteria	na	na	cattle	24.7462211022155	24.7527186771441	25.3148039055285	25.1862563151119	0	50.5010602206404	0.980156447470559	5555919	circular
ASM1036538v1	Escherichia coli (E. coli)	strain=142	562	SAMN13951921	PRJNA604100	University of Zurich	2020-02-09	na	major	Complete Genome	full	unicycler v. 0.4.8	80x	Oxford Nanopore/illumina minniseq	GCA_010365385.1	GCF_010365385.1	yes	na	na	1.02680252630734	Escherichia coli,Escherichia,Enterobacteriaceae,Enterobacterales,Gammaproteobacteria,Proteobacteria,Bacteria	Switzerland	na	environment	24.7049029171672	24.6969029455783	25.3619286211881	25.2362655160664	0	50.5981941372545	0.97635511909252	5350019	circular
ASM832966v1	Escherichia coli (E. coli)	strain=ST130	562	SAMN12660184	PRJNA562947	University of Chinese Academy of Sciences	2019-09-08	na	major	Complete Genome	full	HGAP v. 2	50.0x	PacBio; Illumina MiSeq	GCA_008329665.1	GCF_008329665.1	yes	na	25999573	1.02841875287129	Escherichia coli,Escherichia,Enterobacteriaceae,Enterobacterales,Gammaproteobacteria,Proteobacteria,Bacteria	China: Qinghai Province	na	Yak feces	24.5622605762271	24.5797206894262	25.4298469008201	25.4281718335267	0	50.8580187343467	0.966258271332647	5074423	circular
ASM395644v1	Escherichia coli (E. coli)	strain=503440	562	SAMN08161308	PRJNA421191	University of Maryland, School of Medicine	2018-12-19	na	major	Complete Genome	full	Canu v. v.1.2	25.81x	PacBio	GCA_003956445.1	GCF_003956445.1	yes	na	na	1.04413911438557	Escherichia coli,Escherichia,Enterobacteriaceae,Enterobacterales,Gammaproteobacteria,Proteobacteria,Bacteria	India	Homo sapiens	stool	24.7888697634706	24.6725087502574	25.2103543702843	25.3282671159878	0	50.5386214862721	0.978684757501018	5284416	circular
ASM538960v2	Escherichia coli (E. coli)	strain=JML285	562	SAMD00077348	PRJDB5579	Microbiology, Graduate School of Medical Sciences, Kyushu University	2021-03-03	na	major	Complete Genome	full	unicycler v. 0.4.8	40x	Illumina Miseq, MinION	GCA_005389605.2	GCF_005389605.2	yes	na	na	0.998665348087254	Escherichia coli,Escherichia,Enterobacteriaceae,Enterobacterales,Gammaproteobacteria,Proteobacteria,Bacteria	Japan	Homo sapiens	feces	24.5566296007301	24.6127297015147	25.5677478771575	25.2628928205976	0	50.8306406977551	0.967317323317084	5317281	circular
ASM381262v1	Escherichia coli (E. coli)	strain=FDAARGOS_536	562	SAMN10163231	PRJNA231221	US Food and Drug Administration	2018-11-21	na	major	Complete Genome	full	CA v. 8.2, SPAdes v. 3.6.0	637.91065372549x	PacBio; Illumina	GCA_003812625.1	GCF_003812625.1	yes	na	na	1.05311368556519	Escherichia coli,Escherichia,Enterobacteriaceae,Enterobacterales,Gammaproteobacteria,Proteobacteria,Bacteria	na	Homo sapiens	Peripheral blood	24.7267823258442	24.6213467310852	25.2905355979327	25.361335345138	0	50.6518709430707	0.974260735845145	5104538	circular
ASM1104547v1	Escherichia coli (E. coli)	strain=CM IVRI KOL-1	562	SAMN10246265	PRJNA496607	NDRI	2020-03-02	na	major	Complete Genome	full	HGAP v. Nov-2015	133.0x	PacBio RSII	GCA_011045475.1	GCF_011045475.1	yes	na	na	1.03564284747719	Escherichia coli,Escherichia,Enterobacteriaceae,Enterobacterales,Gammaproteobacteria,Proteobacteria,Bacteria	India	na	Mastitis Milk	24.6913812329867	24.5879107568597	25.3190452731299	25.4016627370237	0	50.7207080101536	0.971581311128017	5159926	linear
ASM991341v1	Escherichia coli (E. coli)	strain=LD22-1	562	SAMN13829591	PRJNA600682	Yangzhou University	2020-01-22	na	major	Complete Genome	full	Unicycler v. V0.4.4	100.0x	Illumina HiSeq; Oxford Nanopore MiniION	GCA_009913415.1	GCF_009913415.1	yes	na	na	1.0527117981529	Escherichia coli,Escherichia,Enterobacteriaceae,Enterobacterales,Gammaproteobacteria,Proteobacteria,Bacteria	China: Dafeng	na	feces	24.6713657127522	24.7374611645686	25.2662441278854	25.3249289947938	0	50.5911731226792	0.976629396545295	5168283	circular
ASM301911v1	Escherichia coli (E. coli)	na	562	SAMN08630964	PRJNA218110	CDC	2018-03-26	na	major	Complete Genome	full	FALCON v. v0.3.0	120.31x	PacBio	GCA_003019115.1	GCF_003019115.1	yes	na	na	1.05632507108327	Escherichia coli,Escherichia,Enterobacteriaceae,Enterobacterales,Gammaproteobacteria,Proteobacteria,Bacteria	na	na	na	24.6152883886529	24.6210403338059	25.3340401924207	25.4296310851205	0	50.7636712775412	0.969912685260056	4972231	linear
ASM317685v1	Escherichia coli (E. coli)	strain=RM10466	562	SAMN08724662	PRJNA438708	United States Department of Agriculture, Agricultural Research Service	2018-05-30	na	major	Complete Genome	full	HGAP v.3 as available in the SMRT Analysis v. 2.3; Geneious Reference Assembly v. 11.1	217.0x	PacBio; Illumina MiSeq	GCA_003176855.1	GCF_003176855.1	yes	na	na	1.00914653998451	Escherichia coli,Escherichia,Enterobacteriaceae,Enterobacterales,Gammaproteobacteria,Proteobacteria,Bacteria	USA: Salinas, California	Bos taurus	feces	24.6318666157142	24.5700788088494	25.4135070269881	25.3845475484483	0	50.7980545754364	0.968579325247534	5272885	circular
ASM432868v1	Escherichia coli (E. coli)	strain=D72	562	SAMN10768946	PRJNA515800	Henan Agricultural University	2019-03-06	na	major	Complete Genome	full	unicycler v. 0.4.4	60.0x	Illumina; Oxford Nanopore MiniION	GCA_004328685.1	GCF_004328685.1	yes	na	na	1.06532869738459	Escherichia coli,Escherichia,Enterobacteriaceae,Enterobacterales,Gammaproteobacteria,Proteobacteria,Bacteria	China: Henan	pig	na	24.5176875884988	24.6556162914598	25.4821578060204	25.344538314021	0	50.8266961200415	0.967470003633957	4851057	circular
ASM522166v1	Escherichia coli (E. coli)	strain=135	562	SAMN08773042	PRJNA445267	United State Department of Agriculture	2019-05-07	na	major	Complete Genome	full	HGAP v. RS_HGAP_Assembly.3	103x	PacBio	GCA_005221665.1	GCF_005221665.1	yes	na	na	1.01387191902975	Escherichia coli,Escherichia,Enterobacteriaceae,Enterobacterales,Gammaproteobacteria,Proteobacteria,Bacteria	na	na	cattle	24.7459063464483	24.7545500596146	25.312681821857	25.1868617720801	0	50.4995435939371	0.980215916486142	5553169	circular
ASM395620v1	Escherichia coli (E. coli)	strain=204446	562	SAMN08161280	PRJNA421191	University of Maryland, School of Medicine	2018-12-19	na	major	Complete Genome	full	Celera Assembler v. v.8.2	25.43x	PacBio	GCA_003956205.1	GCF_003956205.1	yes	na	na	1.01155632085237	Escherichia coli,Escherichia,Enterobacteriaceae,Enterobacterales,Gammaproteobacteria,Proteobacteria,Bacteria	Mali	Homo sapiens	stool	24.6111463872298	24.6687959781726	25.3338278653683	25.3862297692292	0	50.7200576345976	0.971606592414186	5335684	circular
ASM385661v1	Escherichia coli (E. coli)	strain=4/0	562	SAMN07760930	PRJNA413669	Uppsala University	2018-12-03	na	major	Complete Genome	full	CLC Genomics workbench v. 10	17x	Pacific bio + Miseq	GCA_003856615.1	GCF_003856615.1	yes	na	na	0.996586214418237	Escherichia coli,Escherichia,Enterobacteriaceae,Enterobacterales,Gammaproteobacteria,Proteobacteria,Bacteria	Sweden	Homo sapiens	UTI	24.6726431405471	24.6590875020102	25.2350204288561	25.4332489285867	0	50.6682693574427	0.973621780814008	5503245	circular
ASM395634v1	Escherichia coli (E. coli)	strain=720632	562	SAMN08161340	PRJNA421191	University of Maryland, School of Medicine	2018-12-19	na	major	Complete Genome	full	HGAP v. v.3	18.52x	PacBio	GCA_003956345.1	GCF_003956345.1	yes	na	na	1.01564713306591	Escherichia coli,Escherichia,Enterobacteriaceae,Enterobacterales,Gammaproteobacteria,Proteobacteria,Bacteria	Pakistan	Homo sapiens	stool	24.510898793806	24.5432931885714	25.477630242698	25.4681777749245	0	50.9458080176226	0.962870035654538	5078039	circular
ASM1036540v1	Escherichia coli (E. coli)	strain=61	562	SAMN13951923	PRJNA604100	University of Zurich	2020-02-09	na	major	Complete Genome	full	unicycler v. 0.4.8	80x	Oxford Nanopore/illumina minniseq	GCA_010365405.1	GCF_010365405.1	yes	na	na	1.07389154709993	Escherichia coli,Escherichia,Enterobacteriaceae,Enterobacterales,Gammaproteobacteria,Proteobacteria,Bacteria	Switzerland	na	environment	24.6449659111025	24.5733097415994	25.3623961657642	25.4193281815339	0	50.7817243472981	0.969212374831864	4835592	circular
ASM303002v1	Escherichia coli (E. coli)	strain=CFSAN064036	562	SAMN08663435	PRJNA230969	FDA/CFSAN	2018-04-02	na	major	Complete Genome	full	HGAP v. 3.0	485.0x	PacBio	GCA_003030025.1	GCF_003030025.1	yes	na	na	1.05952526320567	Escherichia coli,Escherichia,Enterobacteriaceae,Enterobacterales,Gammaproteobacteria,Proteobacteria,Bacteria	Denmark	na	poultry	24.644151629745	24.6101304581082	25.346839805576	25.3988781065708	0	50.7457179121469	0.970609622138448	4967495	circular
ASM522156v1	Escherichia coli (E. coli)	strain=149	562	SAMN08773054	PRJNA445267	United State Department of Agriculture	2019-05-07	na	major	Complete Genome	full	HGAP v. RS_HGAP_Assembly.3	238x	PacBio	GCA_005221565.1	GCF_005221565.1	yes	na	na	1.02694713201878	Escherichia coli,Escherichia,Enterobacteriaceae,Enterobacterales,Gammaproteobacteria,Proteobacteria,Bacteria	na	na	cattle	24.7802091244071	24.7794660059558	25.2828290700688	25.1574957995683	0	50.4403248696371	0.982540759966352	5517290	circular
ASM401061v1	Escherichia coli (E. coli)	strain=08-3918	562	SAMN04504881	PRJNA218110	CDC	2019-01-10	na	major	Complete Genome	full	HGAP v. 3	61.3X	PacBio	GCA_004010615.1	GCF_004010615.1	yes	na	na	1.02449522014074	Escherichia coli,Escherichia,Enterobacteriaceae,Enterobacterales,Gammaproteobacteria,Proteobacteria,Bacteria	na	na	na	24.8159694575338	24.7701651023284	25.1538507015218	25.260014738616	0	50.4138654401378	0.983581285167302	5564973	linear
ASM589011v1	Escherichia coli (E. coli)	strain=BE104	562	SAMN11841626	PRJNA544505	New England Biolabs	2019-05-30	na	major	Complete Genome	full	HGAP v. 3	200	PacBio RSII	GCA_005890115.1	GCF_005890115.1	yes	na	na	1.08607425569988	Escherichia coli,Escherichia,Enterobacteriaceae,Enterobacterales,Gammaproteobacteria,Proteobacteria,Bacteria	na	na	na	24.6376113531759	24.602868785342	25.3845660906674	25.3749537708147	0	50.7595198614821	0.970073796460064	4775122	circular
ASM303036v1	Escherichia coli (E. coli)	strain=675SK2	562	SAMN08212052	PRJNA423165	University of Zurich	2018-04-02	na	major	Complete Genome	full	canu v. 1.5	200.0x	PacBio	GCA_003030365.1	GCF_003030365.1	yes	na	na	1.04056244973812	Escherichia coli,Escherichia,Enterobacteriaceae,Enterobacterales,Gammaproteobacteria,Proteobacteria,Bacteria	Switzerland: Basel	na	water	24.6390834673426	24.5779941940502	25.3559393270739	25.4269830115333	0	50.7829223386072	0.969165920252211	5063082	circular
ASM983298v1	Escherichia coli (E. coli)	strain=BL21-AI	562	SAMN13714347	PRJNA598716	National Institute of Environmental Health Sciences	2020-01-07	na	major	Complete Genome	full	PacBio SMRTLink HGAP4 v. 7.0	1400.0x	PacBio Sequel	GCA_009832985.1	GCF_009832985.1	yes	na	na	1.11886713060663	Escherichia coli,Escherichia,Enterobacteriaceae,Enterobacterales,Gammaproteobacteria,Proteobacteria,Bacteria	USA	na	na	24.6211509207242	24.5827009617346	25.3632218858403	25.432926231701	0	50.7961481175412	0.968653209070147	4530564	circular
ASM301915v1	Escherichia coli (E. coli)	strain=2013C-3264	562	SAMN02991245	PRJNA218110	CDC	2018-03-26	na	major	Complete Genome	full	HGAP v. 3	79.656x	PacBio	GCA_003019155.1	GCF_003019155.1	yes	na	na	0.997232877502566	Escherichia coli,Escherichia,Enterobacteriaceae,Enterobacterales,Gammaproteobacteria,Proteobacteria,Bacteria	USA	Homo sapiens	Stool	24.7247425322542	24.6896463102613	25.2684207738135	25.317190383671	0	50.5856111574845	0.976846729965904	5587496	circular
ASM318103v1	Escherichia coli (E. coli)	strain=DA33135	562	SAMN09245744	PRJNA472712	Uppsala University	2018-05-31	na	major	Complete Genome	full	CLC Genomics workbench v. 11.0.1	50.0x	PacBio; Illumina HiSeq 2000	GCA_003181035.1	GCF_003181035.1	yes	na	na	1.01180814705072	Escherichia coli,Escherichia,Enterobacteriaceae,Enterobacterales,Gammaproteobacteria,Proteobacteria,Bacteria	Sweden	Homo sapiens	na	24.5925113423697	24.608901692356	25.4709274977342	25.3276594675402	0	50.7985869652744	0.968558693736097	5253091	circular
ASM876151v1	Escherichia coli (E. coli)	strain=RM9245	562	SAMN12822941	PRJNA573729	USDA-ARS, Western Regional Research Center	2019-10-01	na	major	Complete Genome	full	Flye v. 2.4.1	186x	PacBio	GCA_008761515.1	GCF_008761515.1	yes	na	na	1.03340255474059	Escherichia coli,Escherichia,Enterobacteriaceae,Enterobacterales,Gammaproteobacteria,Proteobacteria,Bacteria	USA: California	na	feces	24.6528241080132	24.5467071564581	25.4388901359898	25.3615785995388	0	50.8004687355286	0.968485773637408	5096264	circular
ASM1293445v1	Escherichia coli (E. coli)	strain=SCU-105	562	SAMN14609770	PRJNA624897	Santa Clara University	2020-04-30	na	major	Complete Genome	full	Unicycler v. 0.4.8	57x	Illumina MiSeq, Oxford Nanopore MiniION	GCA_012934455.1	GCF_012934455.1	yes	na	na	1.04759718589412	Escherichia coli,Escherichia,Enterobacteriaceae,Enterobacterales,Gammaproteobacteria,Proteobacteria,Bacteria	USA: California	Homo sapiens	na	24.7848658220037	24.7803943399981	25.2448695333338	25.1898703046644	0	50.4347398379982	0.982760302149089	5367348	linear
ASM990513v1	Escherichia coli (E. coli)	strain=94EC	562	SAMN13756518	PRJNA599529	Temasek Life Sciences Laboratory Limited	2020-01-19	na	major	Complete Genome	full	Unicycler v. v0.4.8	433.0x	Oxford Nanopore MiniION; Illumina NovaSeq	GCA_009905135.1	GCF_009905135.1	yes	na	na	1.04900438065577	Escherichia coli,Escherichia,Enterobacteriaceae,Enterobacterales,Gammaproteobacteria,Proteobacteria,Bacteria	Singapore	Homo sapiens	feces	24.6936289475612	24.7594597977676	25.3909589246025	25.1559523300686	0	50.5469112546711	0.978360250266703	5240704	circular
ASM320415v1	Escherichia coli (E. coli)	strain=AR_0085	562	SAMN04014926	PRJNA292904	Centers for Disease Control and Prevention	2018-06-10	na	major	Complete Genome	full	canu v. 1.6	155x	PacBio RSII	GCA_003204155.1	GCF_003204155.1	yes	na	na	0.988842540924436	Escherichia coli,Escherichia,Enterobacteriaceae,Enterobacterales,Gammaproteobacteria,Proteobacteria,Bacteria	na	na	na	24.7084646820123	24.6343240221299	25.2533169110486	25.4038943848092	0	50.6572112958578	0.974052606566932	5574539	circular
ASM522186v1	Escherichia coli (E. coli)	strain=116	562	SAMN08773028	PRJNA445267	United State Department of Agriculture	2019-05-07	na	major	Complete Genome	full	HGAP v. RS_HGAP_Assembly.3	339x	PacBio	GCA_005221865.1	GCF_005221865.1	yes	na	na	1.0138659123884	Escherichia coli,Escherichia,Enterobacteriaceae,Enterobacterales,Gammaproteobacteria,Proteobacteria,Bacteria	na	na	cattle	24.7455146323684	24.7548966643905	25.3130285271398	25.1865601761013	0	50.4995887032411	0.980214147636848	5553168	circular
ASM392589v1	Escherichia coli (E. coli)	strain=M217	562	SAMD00059754	PRJDB5126	Osaka University	2018-10-31	na	major	Complete Genome	full	PacBio Hierarchical Genome Assembly Process v. 3	163.8x	PacBio RSII	GCA_003925895.1	GCF_003925895.1	yes	na	30530602	1.06370164968171	Escherichia coli,Escherichia,Enterobacteriaceae,Enterobacterales,Gammaproteobacteria,Proteobacteria,Bacteria	Myanmar:Yangon	Homo sapiens	na	24.6015501432774	24.7162200293934	25.3714422387945	25.3107875885347	0	50.6822298273292	0.973078144759868	5000441	circular
ASM305264v1	Escherichia coli (E. coli)	strain=J53	562	SAMN08874679	PRJNA448976	Kyoto University Graduate School of Medicine	2018-04-17	na	major	Complete Genome	full	Unicycler v. 0.4.4	1718.0x	Illumina NextSeq 500; Oxford Nanopore MinION	GCA_003052645.1	GCF_003052645.1	yes	na	na	1.09966492628267	Escherichia coli,Escherichia,Enterobacteriaceae,Enterobacterales,Gammaproteobacteria,Proteobacteria,Bacteria	na	na	na	24.6377953663946	24.5981376909367	25.2435305880911	25.5205363545776	0	50.7640669426687	0.969897331372933	4682574	circular
ASM395648v1	Escherichia coli (E. coli)	strain=120899	562	SAMN08161259	PRJNA421191	University of Maryland, School of Medicine	2018-12-19	na	major	Complete Genome	full	Canu v. v.1.2	18.33x	PacBio	GCA_003956485.1	GCF_003956485.1	yes	na	na	1.00769752353581	Escherichia coli,Escherichia,Enterobacteriaceae,Enterobacterales,Gammaproteobacteria,Proteobacteria,Bacteria	Gambia	Homo sapiens	stool	24.6328180367834	24.6703782765232	25.3827794837211	25.3140242029723	0	50.6968036866934	0.972510942070444	5388677	circular
ASM837533v1	Escherichia coli (E. coli)	strain=ETEC6	562	SAMN12263012	PRJNA554338	Harvard Medical School	2019-09-13	na	major	Complete Genome	full	SPAdes v. 3.13.0	70.4x	Illumina MiSeq; Oxford Nanopore MiniION	GCA_008375335.1	GCF_008375335.1	yes	na	31915378	1.06422928066401	Escherichia coli,Escherichia,Enterobacteriaceae,Enterobacterales,Gammaproteobacteria,Proteobacteria,Bacteria	Bangladesh	Homo sapiens	na	24.5810543313788	24.5199979877499	25.3973098053148	25.5016378755565	0	50.8989476808713	0.964677160458892	4790657	circular
ASM972046v1	Escherichia coli (E. coli)	strain=EC2	562	SAMN12307470	PRJNA555326	The University of Texas Health Science Center at Houston	2019-11-29	na	major	Complete Genome	full	Celera Assembler v. 1.8	715x	Oxford Nanopore GridION	GCA_009720465.1	GCF_009720465.1	yes	na	na	1.03927649665826	Escherichia coli,Escherichia,Enterobacteriaceae,Enterobacterales,Gammaproteobacteria,Proteobacteria,Bacteria	USA:Houston	Homo sapiens	urine	24.6543965723399	24.6924210233306	25.3218813990845	25.331301005245	0	50.6531824043295	0.974209620271612	5201916	circular
ASM303179v1	Escherichia coli (E. coli)	strain=222	562	SAMN05194390	PRJNA278886	Brigham & Women's Hospital	2018-04-03	na	major	Complete Genome	full	HGAP v. 3	936.58x	PacBio	GCA_003031795.1	GCF_003031795.1	yes	na	na	1.00580158135486	Escherichia coli,Escherichia,Enterobacteriaceae,Enterobacterales,Gammaproteobacteria,Proteobacteria,Bacteria	USA:Boston	Homo sapiens	urine	24.6370543900571	24.7020444862355	25.3382894408187	25.3226116828888	0	50.6609011237074	0.973908828739797	5440829	circular
ASM894949v1	Escherichia coli (E. coli)	strain=XDL	562	SAMN10691120	PRJNA512967	Sir Run Run Shaw Hospital	2019-10-09	na	major	Complete Genome	full	Unicycler v. 0.4.7	100x	PacBio RSII	GCA_008949495.1	GCF_008949495.1	yes	na	31154009	1.05506466505156	Escherichia coli,Escherichia,Enterobacteriaceae,Enterobacterales,Gammaproteobacteria,Proteobacteria,Bacteria	China: Hangzhou	Homo sapiens	blood	24.8367776788433	24.9409085649955	25.1801984172611	25.0421153389001	0	50.2223137561612	0.991146813456642	5540143	circular
ASM339979v2	Escherichia coli (E. coli)	strain=CFSAN061768	562	SAMN06928084	PRJNA230969	FDA/CFSAN	2019-08-27	na	major	Complete Genome	full	HGAP v. 4	230x	PacBio	GCA_003399795.2	GCF_003399795.2	yes	na	na	1.05315942795244	Escherichia coli,Escherichia,Enterobacteriaceae,Enterobacterales,Gammaproteobacteria,Proteobacteria,Bacteria	Egypt	na	Raw milk cheese	24.6254821675111	24.6934984007713	25.3964575995038	25.2845618322139	0	50.6810194317177	0.973125267038671	5075259	circular
ASM1066898v1	Escherichia coli (E. coli)	strain=ChlosBP-23-1	562	SAMN13978607	PRJNA604701	Quadram Institute Biosciences	2020-02-15	na	major	Complete Genome	full	Hybrid v. 0.4.7.0	1.00x	Oxford Nanopore MiniION	GCA_010668985.1	GCF_010668985.1	yes	na	na	1.13263773664913	Escherichia coli,Escherichia,Enterobacteriaceae,Enterobacterales,Gammaproteobacteria,Proteobacteria,Bacteria	Gambia	Chlorocebus sabaeus	stool	24.7696361961715	24.7944395254786	25.2897722853092	25.1461519930408	0	50.43592427835	0.982713738884048	4769521	circular
ASM1104525v1	Escherichia coli (E. coli)	strain=E118	562	SAMN14149125	PRJNA607818	Yonsei University College of Medicine	2020-03-02	na	major	Complete Genome	full	SMRT v. 3.0	164.0x	PacBio RSII	GCA_011045255.1	GCF_011045255.1	yes	na	na	1.03936060374718	Escherichia coli,Escherichia,Enterobacteriaceae,Enterobacterales,Gammaproteobacteria,Proteobacteria,Bacteria	South Korea	dog	na	24.6816359198305	24.7311719795198	25.3076692259032	25.2795228747465	0	50.5871921006497	0.976784949855237	5268889	circular
ASM435836v1	Escherichia coli (E. coli)	strain=CFSAN027346	562	SAMN10604455	PRJNA230969	FDA/CFSAN	2019-03-20	na	major	Complete Genome	full	HGAP v. 3	450x	PacBio RSII	GCA_004358365.1	GCF_004358365.1	yes	na	na	0.968009557371444	Escherichia coli,Escherichia,Enterobacteriaceae,Enterobacterales,Gammaproteobacteria,Proteobacteria,Bacteria	USA	Homo sapiens	stool	24.6839631507724	24.6803531358273	25.3070204897853	25.3286632236149	0	50.6356837134002	0.974891868074767	5761749	circular
ASM1036550v1	Escherichia coli (E. coli)	strain=163	562	SAMN13951917	PRJNA604100	University of Zurich	2020-02-09	na	major	Complete Genome	full	unicycler v. 0.4.8	80x	Oxford Nanopore/illumina minniseq	GCA_010365505.1	GCF_010365505.1	yes	na	na	1.06529934117118	Escherichia coli,Escherichia,Enterobacteriaceae,Enterobacterales,Gammaproteobacteria,Proteobacteria,Bacteria	Switzerland	na	environment	24.6012034013294	24.7226765900466	25.3659960351055	25.3101239735185	0	50.676120008624	0.973316030962553	4995341	circular
ASM522172v1	Escherichia coli (E. coli)	strain=132	562	SAMN08773039	PRJNA445267	United State Department of Agriculture	2019-05-07	na	major	Complete Genome	full	HGAP v. RS_HGAP_Assembly.3	233x	PacBio	GCA_005221725.1	GCF_005221725.1	yes	na	na	1.01386494126488	Escherichia coli,Escherichia,Enterobacteriaceae,Enterobacterales,Gammaproteobacteria,Proteobacteria,Bacteria	na	na	cattle	24.7458790602761	24.7545227827816	25.3126731558213	25.186925001121	0	50.4995981569423	0.980213776933843	5553163	circular
ASM399115v1	Escherichia coli (E. coli)	strain=EC17GD31	562	SAMN09717320	PRJNA482900	Pasteur Institute in Ho Chi Minh City	2019-01-03	na	major	Complete Genome	full	Canu v. 1.6; SPAdes v. 3.11.1	130.0x	Illumina MiSeq; Oxford Nanopore MiniION	GCA_003991155.1	GCF_003991155.1	yes	na	na	1.03129995559352	Escherichia coli,Escherichia,Enterobacteriaceae,Enterobacterales,Gammaproteobacteria,Proteobacteria,Bacteria	Viet Nam: Ho Chi Minh city	Homo sapiens	blood	24.8305269573561	24.8169787912061	25.2677599702227	25.0847342812151	0	50.3524942514378	0.985998935835129	5580091	circular
ASM876147v2	Escherichia coli (E. coli)	strain=RM13745	562	SAMN12822943	PRJNA573729	USDA-ARS, Western Regional Research Center	2020-04-29	na	major	Complete Genome	full	Flye v. 2.4.1	86x	PacBio	GCA_008761475.2	GCF_008761475.2	yes	na	32038541	0.978006441772001	Escherichia coli,Escherichia,Enterobacteriaceae,Enterobacterales,Gammaproteobacteria,Proteobacteria,Bacteria	USA: California	na	na	24.547938809879	24.5354118858206	25.5106161964207	25.4060331078797	0	50.9166493043004	0.96399412306878	5380411	linear
ASM401071v1	Escherichia coli (E. coli)	strain=08-3914	562	SAMN04504880	PRJNA218110	CDC	2019-01-10	na	major	Complete Genome	full	HGAP v. 3	114.4X	PacBio	GCA_004010715.1	GCF_004010715.1	yes	na	na	1.01385828480471	Escherichia coli,Escherichia,Enterobacteriaceae,Enterobacterales,Gammaproteobacteria,Proteobacteria,Bacteria	USA	na	Stool	24.7849115964971	24.7803957711963	25.2979733544973	25.1367192778093	0	50.4346926323066	0.982762157966315	5624664	circular
ASM395618v1	Escherichia coli (E. coli)	strain=504237	562	SAMN08161313	PRJNA421191	University of Maryland, School of Medicine	2018-12-19	na	major	Complete Genome	full	HGAP v. v.3	16.96x	PacBio	GCA_003956185.1	GCF_003956185.1	yes	na	na	1.04418299404639	Escherichia coli,Escherichia,Enterobacteriaceae,Enterobacterales,Gammaproteobacteria,Proteobacteria,Bacteria	India	Homo sapiens	stool	24.721779656487	24.6586154954281	25.2806238504027	25.3389809976822	0	50.6196048480849	0.975519174835742	5200734	circular
ASM1133093v2	Escherichia coli (E. coli)	strain=p11A	562	SAMN13948684	PRJNA603908	The University of Texas Health Science Center at Houston	2020-09-17	na	major	Complete Genome	full	Flye v. v2.6	494x	Oxford Nanopore GridION	GCA_011330935.2	GCF_011330935.2	yes	na	na	0.982605051191439	Escherichia coli,Escherichia,Enterobacteriaceae,Enterobacterales,Gammaproteobacteria,Proteobacteria,Bacteria	USA:Houston	Homo sapiens	blood	24.6216773045324	24.6513878502617	25.4235014743498	25.3034333708561	0	50.7269348452059	0.971339295487727	5546852	circular
ASM435896v1	Escherichia coli (E. coli)	strain=CJ236	562	SAMN08823450	PRJNA448166	Wayne State University	2019-03-21	na	major	Complete Genome	full	Velvet v. 1.2.10	145.0x	Illumina	GCA_004358965.1	GCF_004358965.1	yes	na	na	1.10215248977269	Escherichia coli,Escherichia,Enterobacteriaceae,Enterobacterales,Gammaproteobacteria,Proteobacteria,Bacteria	USA	Homo sapiens	na	24.6192950268568	24.5899951138086	25.3667659703916	25.423943888943	0	50.7907098593346	0.968863996525174	4641652	circular
ASM837075v1	Escherichia coli (E. coli)	strain=ESBL 15	562	SAMN12275742	PRJNA554638	ETH Zurich	2019-09-12	na	major	Complete Genome	full	Unicycler v. 0.4.7	105.0x	Illumina MiSeq; Oxford Nanopore MiniION	GCA_008370755.1	GCF_008370755.1	yes	na	31485077	1.05576200766538	Escherichia coli,Escherichia,Enterobacteriaceae,Enterobacterales,Gammaproteobacteria,Proteobacteria,Bacteria	Switzerland: Basel	Homo sapiens	rectum	24.6388239827661	24.7228364199014	25.3509882345328	25.2873513627998	0	50.6383395973325	0.974788288778482	5099245	circular
ASM401059v1	Escherichia coli (E. coli)	strain=2009C-3378	562	SAMN09533786	PRJNA218110	CDC	2019-01-10	na	major	Complete Genome	full	HGAP v. 3	156.9X	PacBio	GCA_004010595.1	GCF_004010595.1	yes	na	na	1.02404454947087	Escherichia coli,Escherichia,Enterobacteriaceae,Enterobacterales,Gammaproteobacteria,Proteobacteria,Bacteria	USA	na	na	24.747534257899	24.7910047001736	25.2294797034003	25.2319813385271	0	50.4614610419274	0.981710357472845	5516392	circular
ASM328841v1	Escherichia coli (E. coli)	strain=AR_452	562	SAMN07291545	PRJNA316321	FDA/CDC	2018-07-05	na	major	Complete Genome	full	canu v. 1.4; SPAdes v. 3.6.0	19.79x	Pacbio; Illumina	GCA_003288415.1	GCF_003288415.1	yes	na	na	1.04188072563792	Escherichia coli,Escherichia,Enterobacteriaceae,Enterobacterales,Gammaproteobacteria,Proteobacteria,Bacteria	na	na	na	24.5301440718064	24.5883705892959	25.5101929683665	25.3712923705312	0	50.8814853388977	0.965351430563533	4958222	circular
ASM1204477v1	Escherichia coli (E. coli)	strain=PapM-36-2	562	SAMN13978660	PRJNA604701	Quadram Institute Biosciences	2020-04-06	na	major	Complete Genome	full	Hybrid v. 0.4.7.0	1.00x	Oxford Nanopore MiniION	GCA_012044775.1	GCF_012044775.1	yes	na	na	1.08362789973511	Escherichia coli,Escherichia,Enterobacteriaceae,Enterobacterales,Gammaproteobacteria,Proteobacteria,Bacteria	Gambia	Papio papio	stool	24.6593565823522	24.6467870947216	25.3559946771311	25.3378616457951	0	50.6938563229262	0.972625624750019	4853022	circular
ASM440520v2	Escherichia coli (E. coli)	strain=GZ04-0086	562	SAMN11174938	PRJNA528120	Academy of Military Medical Sciences	2019-08-19	na	major	Complete Genome	full	unicycler v. 0.4.8	124.0x	Illumina MiSeq; Oxford Nanopore MiniION	GCA_004405205.2	GCF_004405205.2	yes	na	na	1.0210960253584	Escherichia coli,Escherichia,Enterobacteriaceae,Enterobacterales,Gammaproteobacteria,Proteobacteria,Bacteria	China: Guangzhou	Homo sapiens	stool	24.6205387397961	24.5003130021648	25.4298393307787	25.4493089272605	0	50.8791482580391	0.965441706941302	5105396	circular
ASM892608v1	Escherichia coli (E. coli)	strain=NZRM4165	562	SAMN10177968	PRJNA494713	United State Department of Agriculture	2019-10-09	na	major	Complete Genome	full	HGAP v. 2.3.0	186x	PacBio RSII	GCA_008926085.1	GCF_008926085.1	yes	na	na	1.02430685437132	Escherichia coli,Escherichia,Enterobacteriaceae,Enterobacterales,Gammaproteobacteria,Proteobacteria,Bacteria	New Zealand	Homo sapiens	na	24.7117812698701	24.8138432191843	24.9353983104732	25.5389772004723	0	50.4743755109456	0.981203313319143	5504500	circular
ASM973814v1	Escherichia coli (E. coli)	strain=NT1F31	562	SAMN12996975	PRJNA576562	Yangzhou University	2019-12-10	na	major	Complete Genome	full	Unicycler v. V0.4.4	100.0x	Nanopore; Illumina	GCA_009738145.1	GCF_009738145.1	yes	na	na	1.06501471156084	Escherichia coli,Escherichia,Enterobacteriaceae,Enterobacterales,Gammaproteobacteria,Proteobacteria,Bacteria	China: NanTong	na	pig manure	24.684387546392	24.6778927682333	25.2800798599511	25.3576398254235	0	50.6377196853747	0.974812464331451	5034814	circular
ASM1293457v1	Escherichia coli (E. coli)	strain=SCU-118	562	SAMN14609779	PRJNA624897	Santa Clara University	2020-04-30	na	major	Complete Genome	full	Unicycler v. 0.4.8	30x	Illumina MiSeq, Oxford Nanopore MiniION	GCA_012934575.1	GCF_012934575.1	yes	na	na	1.1112158227289	Escherichia coli,Escherichia,Enterobacteriaceae,Enterobacterales,Gammaproteobacteria,Proteobacteria,Bacteria	USA: California	Homo sapiens	na	24.6363727811419	24.7037464029653	25.3817147394897	25.2781660764031	0	50.6598808158929	0.973948583957748	4702137	linear
ASM964849v1	Escherichia coli (E. coli)	strain=DH5alpha	562	SAMN13175516	PRJNA587053	South China Agricultural University	2019-11-11	na	major	Complete Genome	full	Canu v. v1.5	334.0x	Oxford Nanopore; Illumina HiSeq	GCA_009648495.1	GCF_009648495.1	yes	na	na	1.08230292763543	Escherichia coli,Escherichia,Enterobacteriaceae,Enterobacterales,Gammaproteobacteria,Proteobacteria,Bacteria	na	na	na	24.5715335632655	24.6280191715094	25.4634812143356	25.3369660508895	0	50.8004472652251	0.96848660559833	4762275	circular
ASM882412v1	Escherichia coli (E. coli)	strain=ecMN1F	562	SAMN12262385	PRJNA554328	UNICAMP	2019-10-05	na	major	Complete Genome	full	HGAP v. 2.0	20.0x	PacBio	GCA_008824125.1	GCF_008824125.1	yes	na	na	1.09956324237734	Escherichia coli,Escherichia,Enterobacteriaceae,Enterobacterales,Gammaproteobacteria,Proteobacteria,Bacteria	Brazil: Campinas	Coffea arabica	ENVO:00010483	24.6217937393193	24.5876840693244	25.3734515143599	25.4170706769964	0	50.7905221913563	0.968871271361299	4658503	circular
ASM317246v2	Escherichia coli (E. coli)	strain=WCHEC035053S1G0	562	SAMN08932768	PRJNA450216	West China Hospital, Sichuan University	2018-12-27	na	major	Complete Genome	full	Unicycler v. 0.4.7	200.0x	Illumina HiSeq; Oxford Nanopore MiniION	GCA_003172465.2	GCF_003172465.2	yes	na	na	1.09969091040842	Escherichia coli,Escherichia,Enterobacteriaceae,Enterobacterales,Gammaproteobacteria,Proteobacteria,Bacteria	China: Chengdu, Sichuan	na	na	24.6141893622471	24.6255869546658	25.3549474942372	25.40527618885	0	50.7602236830872	0.970046480179698	4685200	circular
ASM309563v1	Escherichia coli (E. coli)	strain=104	562	SAMN08993917	PRJNA453925	Zhejiang University School of Medicine	2018-05-06	na	major	Complete Genome	full	HGAP v. MAY-2017	50.0x	PacBio	GCA_003095635.1	GCF_003095635.1	yes	na	na	1.05417122228708	Escherichia coli,Escherichia,Enterobacteriaceae,Enterobacterales,Gammaproteobacteria,Proteobacteria,Bacteria	China:Liaoning	na	chicken	24.5974856139615	24.6225695304239	25.4282922841511	25.3516525714635	0	50.7799448556146	0.969281382331853	4971313	circular
ASM397121v1	Escherichia coli (E. coli)	strain=L37	562	SAMN10606937	PRJNA510537	YangZhou university	2018-12-26	na	major	Complete Genome	full	unicycler v. 4.4	100.0x	Oxford Nanopore MiniION	GCA_003971215.1	GCF_003971215.1	yes	na	na	1.06200319304468	Escherichia coli,Escherichia,Enterobacteriaceae,Enterobacterales,Gammaproteobacteria,Proteobacteria,Bacteria	China	na	anus swab	24.6047387725953	24.5056144812862	25.3998726257011	25.4897741204173	0	50.8896467461184	0.965036238095471	4814158	circular
ASM332597v1	Escherichia coli (E. coli)	strain=AMSHJX01	562	SAMN09640158	PRJNA480548	Institute of Military Veterinary Medicine	2018-07-18	na	major	Complete Genome	full	HGAP v. 3	120.0x	PacBio	GCA_003325975.1	GCF_003325975.1	yes	na	na	1.05220867459936	Escherichia coli,Escherichia,Enterobacteriaceae,Enterobacterales,Gammaproteobacteria,Proteobacteria,Bacteria	China:Shanghai	Giant panda	feces	24.7344582554574	24.7811127901779	25.2935931622326	25.1908357921321	0	50.4844289543647	0.980808777502362	5281373	circular
ASM435840v1	Escherichia coli (E. coli)	strain=CFSAN027343	562	SAMN10604454	PRJNA230969	FDA/CFSAN	2019-03-20	na	major	Complete Genome	full	HGAP v. 3	400x	PacBio RSII	GCA_004358405.1	GCF_004358405.1	yes	na	na	0.959813934183344	Escherichia coli,Escherichia,Enterobacteriaceae,Enterobacterales,Gammaproteobacteria,Proteobacteria,Bacteria	Argentina	Homo sapiens	stool	24.6538770135846	24.6663034501188	25.4375559449249	25.2422635913717	0	50.6798195362966	0.973171982753027	5778004	circular
ASM307383v1	Escherichia coli (E. coli)	strain=AR435	562	SAMN07291528	PRJNA316321	FDA/CDC	2018-04-30	na	major	Complete Genome	full	SMRT v. 2.3.0; HGAP v. 3.0; SPAdes v. 3.6.0	14.36x	Pacbio; Illumina	GCA_003073835.1	GCF_003073835.1	yes	na	na	1.00468310009474	Escherichia coli,Escherichia,Enterobacteriaceae,Enterobacterales,Gammaproteobacteria,Proteobacteria,Bacteria	na	na	na	24.6206267430302	24.6037183768043	25.3782379005251	25.3974169796403	0	50.7756548801655	0.969447764603093	5328723	circular
ASM1293459v1	Escherichia coli (E. coli)	strain=SCU-122	562	SAMN14609782	PRJNA624897	Santa Clara University	2020-04-30	na	major	Complete Genome	full	Unicycler v. 0.4.8	20x	Illumina MiSeq, Oxford Nanopore MiniION	GCA_012934595.1	GCF_012934595.1	yes	na	na	1.06856638763175	Escherichia coli,Escherichia,Enterobacteriaceae,Enterobacterales,Gammaproteobacteria,Proteobacteria,Bacteria	USA: California	Homo sapiens	na	24.6616188249341	24.7161235759415	25.3376448932889	25.2846127058355	0	50.6222575991244	0.975415651982491	5025250	circular
ASM966445v1	Escherichia coli (E. coli)	strain=AUSMDU00002545	562	SAMN13191633	PRJNA556438	Microbiological Diagnostic Unit	2019-11-17	na	major	Complete Genome	full	HGAP v. 3	68x	PacBio RSII, Illumina NextSeq	GCA_009664455.1	GCF_009664455.1	yes	na	na	1.00483640250129	Escherichia coli,Escherichia,Enterobacteriaceae,Enterobacterales,Gammaproteobacteria,Proteobacteria,Bacteria	Australia	Homo sapiens	na	24.7498042593034	24.7730346341517	25.2382972560182	25.2388638505267	0	50.4771611065449	0.981093980085855	5647778	circular
ASM595472v1	Escherichia coli (E. coli)	strain=S17-1	562	SAMN11854565	PRJNA544747	University of Nottingham	2019-06-04	na	major	Complete Genome	full	CLC Genomics workbench v. 11.0.1	188.0x	Illumina MiSeq	GCA_005954725.1	GCF_005954725.1	yes	na	na	1.06320709840006	Escherichia coli,Escherichia,Enterobacteriaceae,Enterobacterales,Gammaproteobacteria,Proteobacteria,Bacteria	na	Homo sapiens	na	24.5020943823615	24.5718722039105	25.4805554566047	25.4454779571233	0	50.926033413728	0.963632219057596	4772290	circular
ASM783325v1	Escherichia coli (E. coli)	strain=PU-1	562	SAMN12389475	PRJNA557097	Nanjing Agricultural University	2019-08-05	na	major	Complete Genome	full	CANU v. v1.7	189.79x	Complete Genomics	GCA_007833255.1	GCF_007833255.1	yes	na	na	1.0173597164661	Escherichia coli,Escherichia,Enterobacteriaceae,Enterobacterales,Gammaproteobacteria,Proteobacteria,Bacteria	China: Jiangxi province	Swine	blood from piglet with acute sepsis	24.6682953345723	24.7257027371894	25.2568921217532	25.3491098064851	0	50.6060019282383	0.976050195425527	5412194	circular
ASM307381v1	Escherichia coli (E. coli)	strain=AR437	562	SAMN07291530	PRJNA316321	FDA/CDC	2018-04-30	na	major	Complete Genome	full	canu v. 1.4; SPAdes v. 3.6.0	12.87x	Pacbio; Illumina	GCA_003073815.1	GCF_003073815.1	yes	na	na	1.0718665114806	Escherichia coli,Escherichia,Enterobacteriaceae,Enterobacterales,Gammaproteobacteria,Proteobacteria,Bacteria	na	na	na	24.6391858739437	24.6873832672058	25.3666293121725	25.306801546678	0	50.6734308588505	0.973420751370622	4952550	circular
ASM303024v1	Escherichia coli (E. coli)	strain=CFSAN018748	562	SAMN08668598	PRJNA230969	FDA/CFSAN	2018-04-02	na	major	Complete Genome	full	HGAP v. 2.0	60.0x	PacBio	GCA_003030245.1	GCF_003030245.1	yes	na	na	1.05611344191074	Escherichia coli,Escherichia,Enterobacteriaceae,Enterobacterales,Gammaproteobacteria,Proteobacteria,Bacteria	Denmark	na	tissue and/or biological fluid (swine)	24.7406473851827	24.7638654466596	25.3290163383038	25.166470829854	0	50.4954871681577	0.980374992065819	5241609	circular
ASM1227867v1	Escherichia coli (E. coli)	strain=54	562	SAMN12158158	PRJNA551552	The Hong Kong Polytechnic University	2020-04-14	na	major	Complete Genome	full	unicycler v. 0.3.0	50.0x	Nanopore MinION; illumina	GCA_012278675.1	GCF_012278675.1	yes	na	na	1.08525188948175	Escherichia coli,Escherichia,Enterobacteriaceae,Enterobacterales,Gammaproteobacteria,Proteobacteria,Bacteria	China	cow	na	24.577140605151	24.6522918509637	25.4148726097292	25.3556949341562	0	50.7705675438854	0.969645108133986	4770380	circular
ASM307395v1	Escherichia coli (E. coli)	strain=AR434	562	SAMN07291527	PRJNA316321	FDA/CDC	2018-04-30	na	major	Complete Genome	full	canu v. 1.4	22.26x	Pacbio; Illumina	GCA_003073955.1	GCF_003073955.1	yes	na	na	1.09924184813475	Escherichia coli,Escherichia,Enterobacteriaceae,Enterobacterales,Gammaproteobacteria,Proteobacteria,Bacteria	na	na	na	24.6704461887501	24.6831512243461	25.3673872793178	25.279015307586	0	50.6464025869038	0.974473899274696	4793375	circular
ASM303173v1	Escherichia coli (E. coli)	strain=165	562	SAMN04393397	PRJNA278886	Brigham & Women's Hospital	2018-04-03	na	major	Complete Genome	full	HGAP v. 3	727.21x	PacBio	GCA_003031735.1	GCF_003031735.1	yes	na	na	1.01746387746998	Escherichia coli,Escherichia,Enterobacteriaceae,Enterobacterales,Gammaproteobacteria,Proteobacteria,Bacteria	USA:Boston	Homo sapiens	abdominal	24.7222749128623	24.6442081302783	25.3947045008789	25.2388124559806	0	50.6335169568595	0.974976379484	5382571	circular
ASM892630v1	Escherichia coli (E. coli)	strain=ERL05-0623	562	SAMN10177962	PRJNA494713	United State Department of Agriculture	2019-10-09	na	major	Complete Genome	full	HGAP v. 2.3.0	302x	PacBio RSII	GCA_008926305.1	GCF_008926305.1	yes	na	na	1.03062635391654	Escherichia coli,Escherichia,Enterobacteriaceae,Enterobacterales,Gammaproteobacteria,Proteobacteria,Bacteria	New Zealand	na	Bobby veal steak	24.7598175034071	24.7972558800033	25.1747929269538	25.2681336896359	0	50.4429266165896	0.982438504412867	5486349	circular
ASM395632v1	Escherichia coli (E. coli)	strain=103605	562	SAMN08161256	PRJNA421191	University of Maryland, School of Medicine	2018-12-19	na	major	Complete Genome	full	Canu v. v.1.2	26.08x	PacBio	GCA_003956325.1	GCF_003956325.1	yes	na	na	1.01124917741943	Escherichia coli,Escherichia,Enterobacteriaceae,Enterobacterales,Gammaproteobacteria,Proteobacteria,Bacteria	Gambia	Homo sapiens	stool	24.6181742636635	24.6712428846816	25.3663146647598	25.344268186895	0	50.7105828516549	0.971974968075852	5347793	circular
ASM371104v1	Escherichia coli (E. coli)	strain=WCHEC020031	562	SAMN08932733	PRJNA418674	West China Hospital, Sichuan University	2018-11-05	na	major	Complete Genome	full	Unicycler v. 0.4.7	200.0x	Illumina HiSeq; Oxford Nanopore MiniION	GCA_003711045.1	GCF_003711045.1	yes	na	na	1.08998306047371	Escherichia coli,Escherichia,Enterobacteriaceae,Enterobacterales,Gammaproteobacteria,Proteobacteria,Bacteria	China: Chengdu, Sichuan	Homo sapiens	na	24.7106192292904	24.6843871060534	25.3433568373702	25.261636827286	0	50.6049936646562	0.976089566627937	4894762	circular
ASM939526v1	Escherichia coli (E. coli)	strain=ET12567	562	SAMN13000402	PRJNA576658	Uni Bielefeld	2019-10-29	na	major	Complete Genome	full	Newbler v. 2.8; canu v. 1.8	162.4x	Illumina MiSeq; Oxford Nanopore GridION	GCA_009395265.1	GCF_009395265.1	yes	na	na	1.1080718202906	Escherichia coli,Escherichia,Enterobacteriaceae,Enterobacterales,Gammaproteobacteria,Proteobacteria,Bacteria	na	na	Constructed from strain GM2929	24.717472812867	24.6658837673819	25.2964375422954	25.3202058774558	0	50.6166434197511	0.975634756550827	4762639	circular
ASM876145v2	Escherichia coli (E. coli)	strain=RM13752	562	SAMN12822944	PRJNA573729	USDA-ARS, Western Regional Research Center	2020-04-29	na	major	Complete Genome	full	Flye v. 2.4.1	229x	PacBio	GCA_008761455.2	GCF_008761455.2	yes	na	32038541	0.982693443076006	Escherichia coli,Escherichia,Enterobacteriaceae,Enterobacterales,Gammaproteobacteria,Proteobacteria,Bacteria	USA: California	na	na	24.5585832901714	24.5397151053244	25.6967711166125	25.2049304878917	0	50.9017016045042	0.964570865960033	5363526	linear
ASM522230v1	Escherichia coli (E. coli)	strain=109	562	SAMN08773021	PRJNA445267	United State Department of Agriculture	2019-05-07	na	major	Complete Genome	full	HGAP v. RS_HGAP_Assembly.3	152x	PacBio	GCA_005222305.1	GCF_005222305.1	yes	na	na	1.01874342217908	Escherichia coli,Escherichia,Enterobacteriaceae,Enterobacterales,Gammaproteobacteria,Proteobacteria,Bacteria	na	na	cattle	24.7412237651202	24.7836073500967	25.2895760558908	25.1855928288923	0	50.4751688847831	0.981172172563991	5542240	circular
ASM1036532v1	Escherichia coli (E. coli)	strain=9	562	SAMN13951926	PRJNA604100	University of Zurich	2020-02-09	na	major	Complete Genome	full	unicycler v. 0.4.8	80x	Oxford Nanopore/illumina minniseq	GCA_010365325.1	GCF_010365325.1	yes	na	na	1.03878123595605	Escherichia coli,Escherichia,Enterobacteriaceae,Enterobacterales,Gammaproteobacteria,Proteobacteria,Bacteria	Switzerland	na	environment	24.6965749761667	24.8144348594415	25.2876787499709	25.2013114144209	0	50.4889901643918	0.980629829877774	5375875	circular
ASM339977v2	Escherichia coli (E. coli)	strain=CFSAN061769	562	SAMN06928087	PRJNA230969	FDA/CFSAN	2019-08-27	na	major	Complete Genome	full	HGAP v. 4	310x	PacBio	GCA_003399775.2	GCF_003399775.2	yes	na	na	1.02537156431378	Escherichia coli,Escherichia,Enterobacteriaceae,Enterobacterales,Gammaproteobacteria,Proteobacteria,Bacteria	Egypt	na	Raw milk cheese	24.6123992172453	24.623613358007	25.4175051581194	25.3464822666283	0	50.7639874247477	0.969900417067109	5189876	circular
ASM1036534v1	Escherichia coli (E. coli)	strain=32-4	562	SAMN13951925	PRJNA604100	University of Zurich	2020-02-09	na	major	Complete Genome	full	unicycler v. 0.4.8	80x	Oxford Nanopore/illumina minniseq	GCA_010365345.1	GCF_010365345.1	yes	na	na	1.0308894835934	Escherichia coli,Escherichia,Enterobacteriaceae,Enterobacterales,Gammaproteobacteria,Proteobacteria,Bacteria	Switzerland	na	environment	24.5732540171321	24.685369918685	25.4193038066441	25.3220722575387	0	50.7413760641829	0.970778243646956	5173218	circular
ASM385665v1	Escherichia coli (E. coli)	strain=4/4	562	SAMN07760938	PRJNA413669	Uppsala University	2018-12-03	na	major	Complete Genome	full	CLC Genomics workbench v. 10	24x	Pacific bio + Miseq	GCA_003856655.1	GCF_003856655.1	yes	na	na	1.00529705685268	Escherichia coli,Escherichia,Enterobacteriaceae,Enterobacterales,Gammaproteobacteria,Proteobacteria,Bacteria	Sweden	Homo sapiens	feces	24.6563097162333	24.6190062474942	25.288925221236	25.4357588150365	0	50.7246840362725	0.971426769824557	5377516	circular
ASM385699v1	Escherichia coli (E. coli)	strain=SA186	562	SAMN07411973	PRJNA395653	King Abdullah International Medical Research Center (KAIMRC)	2018-12-03	na	major	Complete Genome	full	HGAP3 SMART v. 2.3.0; Canu v. 1.0	185.73x	PacBio	GCA_003856995.1	GCF_003856995.1	yes	na	na	1.02652519293912	Escherichia coli,Escherichia,Enterobacteriaceae,Enterobacterales,Gammaproteobacteria,Proteobacteria,Bacteria	Saudi Arabia:Riyadh	Homo sapiens	urine	24.871977702593	24.7474507876113	25.1615260526382	25.2190454571575	0	50.3805715097958	0.984892132090175	5585941	circular
ASM1199608v1	Escherichia coli (E. coli)	strain=CAU16175	562	SAMN13705263	PRJNA598281	China agricultural university	2020-04-03	na	major	Complete Genome	full	Unicycler v. o.4.7	100.0x	Oxford Nanopore	GCA_011996085.1	GCF_011996085.1	yes	na	na	0.953572333733467	Escherichia coli,Escherichia,Enterobacteriaceae,Enterobacterales,Gammaproteobacteria,Proteobacteria,Bacteria	China: Hunan	swine	na	24.7837983658357	24.7426492762737	25.2833387550596	25.190213602831	0	50.4735523578906	0.981235623974599	6068178	circular
ASM334271v1	Escherichia coli (E. coli)	strain=CFSAN064035	562	SAMN08663441	PRJNA230969	FDA/CFSAN	2018-07-26	na	major	Complete Genome	full	HGAP v. 3.0	400.0x	PacBio	GCA_003342715.1	GCF_003342715.1	yes	na	na	1.01042805151773	Escherichia coli,Escherichia,Enterobacteriaceae,Enterobacterales,Gammaproteobacteria,Proteobacteria,Bacteria	United Kingdom	na	biological fluid-human	24.6964933829203	24.7235494333706	25.3198567740813	25.2601004096279	0	50.5799571837091	0.977067707605893	5492302	circular
ASM522192v1	Escherichia coli (E. coli)	strain=140	562	SAMN08773047	PRJNA445267	United State Department of Agriculture	2019-05-07	na	major	Complete Genome	full	HGAP v. RS_HGAP_Assembly.3	212x	PacBio	GCA_005221925.1	GCF_005221925.1	yes	na	na	1.01329580269595	Escherichia coli,Escherichia,Enterobacteriaceae,Enterobacterales,Gammaproteobacteria,Proteobacteria,Bacteria	na	na	cattle	24.7463290951506	24.752574686564	25.3148938996411	25.1862023186443	0	50.5010962182854	0.980155035996864	5555919	circular
ASM1293453v1	Escherichia coli (E. coli)	strain=SCU-112	562	SAMN14609776	PRJNA624897	Santa Clara University	2020-04-30	na	major	Complete Genome	full	Unicycler v. 0.4.8	25x	Illumina MiSeq, Oxford Nanopore MiniION	GCA_012934535.1	GCF_012934535.1	yes	na	na	1.05699699384337	Escherichia coli,Escherichia,Enterobacteriaceae,Enterobacterales,Gammaproteobacteria,Proteobacteria,Bacteria	USA: California	Homo sapiens	na	24.6755315311849	24.7931633138883	25.2297378532921	25.3015673016346	0	50.5313051549267	0.978971247495082	5198425	circular
ASM893176v1	Escherichia coli (E. coli)	strain=JME64	562	SAMN12561905	PRJNA559875	Oak Ridge National Lab	2019-10-09	na	major	Complete Genome	full	Geneious v. 8.1.9	90x	Illumina MiSeq	GCA_008931765.1	GCF_008931765.1	yes	na	31532038	1.10267584930216	Escherichia coli,Escherichia,Enterobacteriaceae,Enterobacterales,Gammaproteobacteria,Proteobacteria,Bacteria	USA:Tennessee	na	na	24.6162590664541	24.5884220420896	25.3779361586978	25.4173827327585	0	50.7953188914563	0.968685347043265	4634116	circular
ASM339988v2	Escherichia coli (E. coli)	strain=CFSAN061763	562	SAMN06909723	PRJNA230969	FDA/CFSAN	2019-08-20	na	major	Complete Genome	full	HGAP v. 3	500x	PacBio	GCA_003399885.2	GCF_003399885.2	yes	na	na	1.05299908822413	Escherichia coli,Escherichia,Enterobacteriaceae,Enterobacterales,Gammaproteobacteria,Proteobacteria,Bacteria	Egypt	na	Raw milk cheese	24.625386374785	24.6932346735539	25.3964417073973	25.2849372442637	0	50.681378951661	0.973111270223688	5076030	circular
ASM522154v1	Escherichia coli (E. coli)	strain=148	562	SAMN08773053	PRJNA445267	United State Department of Agriculture	2019-05-07	na	major	Complete Genome	full	HGAP v. RS_HGAP_Assembly.3	253x	PacBio	GCA_005221545.1	GCF_005221545.1	yes	na	na	1.02697902317952	Escherichia coli,Escherichia,Enterobacteriaceae,Enterobacterales,Gammaproteobacteria,Proteobacteria,Bacteria	na	na	cattle	24.7807277097716	24.7791145805674	25.2826283928502	25.1575293168108	0	50.440157709661	0.982547330157268	5517227	circular
ASM330897v1	Escherichia coli (E. coli)	strain=2017C-4173W12	562	SAMN09534372	PRJNA218110	CDC	2018-07-10	na	major	Complete Genome	full	HGAP v. 3	138X	PacBio	GCA_003308975.1	GCF_003308975.1	yes	na	na	0.99933610687125	Escherichia coli,Escherichia,Enterobacteriaceae,Enterobacterales,Gammaproteobacteria,Proteobacteria,Bacteria	USA	na	na	24.7053558843742	24.6217352343825	25.2821923070463	25.3907165741971	0	50.6729088812433	0.973441079420944	5477116	circular
ASM401067v1	Escherichia coli (E. coli)	strain=2010C-3347	562	SAMN04549845	PRJNA218110	CDC	2019-01-10	na	major	Complete Genome	full	HGAP v. 3	124.3X	PacBio	GCA_004010675.1	GCF_004010675.1	yes	na	na	1.00468792396669	Escherichia coli,Escherichia,Enterobacteriaceae,Enterobacterales,Gammaproteobacteria,Proteobacteria,Bacteria	USA	na	Stool	24.7473565063942	24.7611479523963	25.1058098551863	25.3856856860233	0	50.4914955412095	0.980531551464607	5633927	circular
ASM395636v1	Escherichia coli (E. coli)	strain=602354	562	SAMN08161318	PRJNA421191	University of Maryland, School of Medicine	2018-12-19	na	major	Complete Genome	full	Canu v. v.1.2	42.18x	PacBio	GCA_003956365.1	GCF_003956365.1	yes	na	na	1.03307915122102	Escherichia coli,Escherichia,Enterobacteriaceae,Enterobacterales,Gammaproteobacteria,Proteobacteria,Bacteria	Bangladesh	Homo sapiens	stool	24.666353119034	24.6414831199923	25.3086328471809	25.3835309137929	0	50.6921637609738	0.97269148879746	5207077	circular
ASM366740v1	Escherichia coli (E. coli)	strain=W2-5	562	SAMN10230267	PRJNA495707	Sichuan University	2018-10-20	na	major	Complete Genome	full	Celera Assembler v. Aug-2017	50X	PacBio RSII	GCA_003667405.1	GCF_003667405.1	yes	na	na	1.08491205441253	Escherichia coli,Escherichia,Enterobacteriaceae,Enterobacterales,Gammaproteobacteria,Proteobacteria,Bacteria	China: Chengdu	na	Jin River water W2	24.725441032831	24.8076364541728	25.2918253366054	25.1750971763908	0	50.4669225129962	0.981495899105957	5064759	circular
ASM1140435v1	Escherichia coli (E. coli)	strain=2018-01-1CC	562	SAMD00190246	PRJDB8858	Osaka Institute of Public Health	2020-02-10	na	major	Complete Genome	full	Canu v. 1.7	406x	Illumina HiSeq2500; ONT MinION	GCA_011404355.1	GCF_011404355.1	yes	na	32132160	1.08466943054242	Escherichia coli,Escherichia,Enterobacteriaceae,Enterobacterales,Gammaproteobacteria,Proteobacteria,Bacteria	Viet Nam:Thai Binh	Homo sapiens	human stool	24.5762877342372	24.5851595115853	25.4599210029778	25.3786317511997	0	50.8385527541775	0.9670111476921	4711570	circular
ASM492435v1	Escherichia coli (E. coli)	strain=G3X16-2	562	SAMN11180601	PRJNA528364	South China Agricultural University	2019-04-30	na	major	Complete Genome	full	Unicycler v. 0.4.1	1.0x	Oxford Nanopore GridION	GCA_004924355.1	GCF_004924355.1	yes	na	na	1.04731929104812	Escherichia coli,Escherichia,Enterobacteriaceae,Enterobacterales,Gammaproteobacteria,Proteobacteria,Bacteria	China: Guangxi	pig	feces	24.6832601039318	24.7055865720369	25.3124500522397	25.2987032717916	0	50.6111533240313	0.97584906551651	5186669	circular
ASM340295v1	Escherichia coli (E. coli)	strain=cq9	562	SAMN09630238	PRJNA480178	National Center for Food Safety Risk Assessment	2018-08-18	na	major	Complete Genome	full	SPAdes v. 3.12	200.0x	PacBio RSII	GCA_003402955.1	GCF_003402955.1	yes	na	na	0.991598692113049	Escherichia coli,Escherichia,Enterobacteriaceae,Enterobacterales,Gammaproteobacteria,Proteobacteria,Bacteria	China:Chongqing	pig	feces	24.9015138827196	24.7540831752368	25.1416603176856	25.202742624358	0	50.3444029420436	0.986318123885983	5905147	circular
ASM1251645v1	Escherichia coli (E. coli)	strain=SFE8	562	SAMN14558608	PRJNA623740	Sichuan University	2020-04-19	na	major	Complete Genome	full	SPAdes v. 3.12	200.0x	Illumina HiSeq	GCA_012516455.1	GCF_012516455.1	yes	na	na	1.03558586363154	Escherichia coli,Escherichia,Enterobacteriaceae,Enterobacterales,Gammaproteobacteria,Proteobacteria,Bacteria	China:Sichuan	swine	feces from pig	24.6592845464472	24.6738585576868	25.3873331131891	25.279523782677	0	50.666856895866	0.97367680031005	5214762	circular
ASM539360v2	Escherichia coli (E. coli)	strain=NS-NP030	562	SAMD00077547	PRJDB5579	Microbiology, Graduate School of Medical Sciences, Kyushu University	2021-03-03	na	major	Complete Genome	full	unicycler v. 0.4.8	54x	Illumina Miseq, MinION	GCA_005393605.2	GCF_005393605.2	yes	na	na	1.00175444013428	Escherichia coli,Escherichia,Enterobacteriaceae,Enterobacterales,Gammaproteobacteria,Proteobacteria,Bacteria	Japan	Bos taurus	feces	24.7192330117803	24.617887213444	25.3390275666788	25.3238522080969	0	50.6628797747757	0.973831737251313	5469393	circular
ASM1102227v1	Escherichia coli (E. coli)	strain=190693	562	SAMN14137859	PRJNA607545	Liverpool School of Tropical Medicine	2020-02-26	na	major	Complete Genome	full	Unicycler v. 0.4.7	76.0x	Oxford Nanopore MiniION; Illumina MiSeq	GCA_011022275.1	GCF_011022275.1	yes	na	na	1.0476880834099	Escherichia coli,Escherichia,Enterobacteriaceae,Enterobacterales,Gammaproteobacteria,Proteobacteria,Bacteria	United Kingdom: Liverpool	Homo sapiens	Blood culture	24.7249586176269	24.6320229691581	25.2867845042035	25.3562339090116	0	50.643018413215	0.974605841698913	5151952	circular
ASM1169152v1	Escherichia coli (E. coli)	strain=STB20-1	562	SAMN12026942	PRJNA548414	South China Agricultural University	2020-03-24	na	major	Complete Genome	full	SPAdes v. 3.6.2; Unicycler v. 0.4.1	10.0x	Illumina; PacBio RSII	GCA_011691525.1	GCF_011691525.1	yes	na	31481444	1.08294883263556	Escherichia coli,Escherichia,Enterobacteriaceae,Enterobacterales,Gammaproteobacteria,Proteobacteria,Bacteria	China: Jiangsu	pig	feces	24.5942538966022	24.6431165974202	25.4195995762173	25.3430299297604	0	50.7626295059776	0.969953112618493	4793022	circular
ASM395622v1	Escherichia coli (E. coli)	strain=203740	562	SAMN08161275	PRJNA421191	University of Maryland, School of Medicine	2018-12-19	na	major	Complete Genome	full	HGAP v. v.3	18.79x	PacBio	GCA_003956225.1	GCF_003956225.1	yes	na	na	1.05332268715928	Escherichia coli,Escherichia,Enterobacteriaceae,Enterobacterales,Gammaproteobacteria,Proteobacteria,Bacteria	Mali	Homo sapiens	stool	24.658260948778	24.624978640379	25.3449045420924	25.3718558687506	0	50.716760410843	0.971734771502094	5038713	circular
ASM973845v1	Escherichia coli (E. coli)	strain=RM19259	562	SAMN13429994	PRJNA573729	USDA-ARS, Western Regional Research Center	2019-12-10	na	major	Complete Genome	full	Flye v. 2.4.1	267.0x	PacBio Sequel	GCA_009738455.1	GCF_009738455.1	yes	na	na	1.01600688572558	Escherichia coli,Escherichia,Enterobacteriaceae,Enterobacterales,Gammaproteobacteria,Proteobacteria,Bacteria	USA: Mississippi river watershed	na	River	24.7986074601926	24.7681937860906	25.1980677155284	25.2351310381884	0	50.4331987537168	0.982820889238762	5609319	linear
ASM395616v1	Escherichia coli (E. coli)	strain=504838	562	SAMN08161196	PRJNA421191	University of Maryland, School of Medicine	2018-12-19	na	major	Complete Genome	full	Canu v. v.1.2	24.71x	PacBio	GCA_003956165.1	GCF_003956165.1	yes	na	na	1.021567660734	Escherichia coli,Escherichia,Enterobacteriaceae,Enterobacterales,Gammaproteobacteria,Proteobacteria,Bacteria	India	Homo sapiens	stool	24.6449093489099	24.674047603421	25.3686507837719	25.3123922638972	0	50.681043047669	0.973124347617373	5302308	circular
ASM967112v1	Escherichia coli (E. coli)	strain=1919D62	562	SAMN13242790	PRJNA588386	Henan Agricultural University	2019-11-19	na	major	Complete Genome	full	A5-miseeq v. v20150522; CANU v. v1.4	432.0x	Illumina MiSeq; PacBio	GCA_009671125.1	GCF_009671125.1	yes	na	na	1.09081303885591	Escherichia coli,Escherichia,Enterobacteriaceae,Enterobacterales,Gammaproteobacteria,Proteobacteria,Bacteria	China:Henan	swine	feces	24.745371367213	24.7325931491848	25.3315997886261	25.1904356949761	0	50.5220354836022	0.979334344762429	4969394	circular
ASM567135v1	Escherichia coli (E. coli)	strain=BA22372	562	SAMN08637771	PRJNA543199	Christian Medical College	2019-05-23	na	major	Complete Genome	full	Canu v. v1.7; Unicycler v. v0.4.6	116.6x	Oxford Nanopore; IonTorrent	GCA_005671355.1	GCF_005671355.1	yes	na	na	1.09919543141863	Escherichia coli,Escherichia,Enterobacteriaceae,Enterobacterales,Gammaproteobacteria,Proteobacteria,Bacteria	India: Vellore	Homo sapiens	blood	24.7445379031097	24.7306864747524	25.2130624672938	25.3117131548441	0	50.5247756221379	0.979226998411132	4909241	circular
ASM400657v1	Escherichia coli (E. coli)	strain=ECCNB20-2	562	SAMN07759721	PRJNA413630	Zhejiang Academy of Agricultural Sciences	2019-01-09	na	major	Complete Genome	full	Celera Assembler v. JUN-2017	121.8x	PacBio RSII	GCA_004006575.1	GCF_004006575.1	yes	na	na	1.06107755564689	Escherichia coli,Escherichia,Enterobacteriaceae,Enterobacterales,Gammaproteobacteria,Proteobacteria,Bacteria	China:Zhejiang	na	chicken	24.822097475434	24.7743662644102	25.2410190330562	25.1625172270996	0	50.4035362601559	0.983987779822709	5300515	circular
ASM341027v1	Escherichia coli (E. coli)	strain=N3	562	SAMN04448503	PRJNA302185	Centers for Disease Control and Prevention. Division of Healthcare Quality Promotion	2018-08-21	na	major	Complete Genome	full	HGAP v. V3	207.0x	PacBio RSII	GCA_003410275.1	GCF_003410275.1	yes	na	na	1.0718119782009	Escherichia coli,Escherichia,Enterobacteriaceae,Enterobacterales,Gammaproteobacteria,Proteobacteria,Bacteria	na	Homo sapiens	Rectal swab	24.7188679120298	24.6371694348131	25.3953594060541	25.248603247103	0	50.643962653157	0.974569025825751	4981733	circular
ASM863259v1	Escherichia coli (E. coli)	strain=ST95-32	562	SAMN12757101	PRJNA565670	Nanjing Agricultural University	2019-09-23	na	major	Complete Genome	full	SPAdes v. 3.9	100.0x	Illumina NovaSeq; PacBio RSII	GCA_008632595.1	GCF_008632595.1	yes	na	na	1.0307430560421	Escherichia coli,Escherichia,Enterobacteriaceae,Enterobacterales,Gammaproteobacteria,Proteobacteria,Bacteria	China:Nanjing	chicken	na	24.8242685324359	24.7619562012097	25.1125582184401	25.3012170479143	0	50.4137752663544	0.983584833146565	5517367	circular
ASM319434v1	Escherichia coli (E. coli)	strain=E41-1	562	SAMN08382661	PRJNA431043	shanghai 6th Peoples Hospital Affiliated to Shanghai Jiaotong University School of Medicine	2018-06-06	na	major	Complete Genome	full	HGAP3 v. 3	100.0x	Illumina HiSeq; PacBio	GCA_003194345.1	GCF_003194345.1	yes	na	na	1.01085648422258	Escherichia coli,Escherichia,Enterobacteriaceae,Enterobacterales,Gammaproteobacteria,Proteobacteria,Bacteria	China:Shanghai	Homo sapiens	na	24.5761656354581	24.6555450997261	25.4311391652418	25.337150099574	0	50.7682892648157	0.969733497979094	5291041	circular
ASM335138v1	Escherichia coli (E. coli)	strain=Es_ST410_NW1_NDM_09_2017	562	SAMN09693981	PRJNA482002	Public Health England	2018-08-01	na	major	Complete Genome	full	miniasm v. 0.2-r168-dirty; racon correction (3 iterations) v. 1.3.1; racon correction with Illumina reads v. 1.3.1	500.0x	Oxford Nanopore MiniION; Illumina HiSeq	GCA_003351385.1	GCF_003351385.1	yes	na	na	1.04769362807465	Escherichia coli,Escherichia,Enterobacteriaceae,Enterobacterales,Gammaproteobacteria,Proteobacteria,Bacteria	United Kingdom	Homo sapiens	rectal swab	24.692852036551	24.5981241599733	25.280054768363	25.4289690351126	0	50.7090238034756	0.972035596416784	5086148	circular
ASM456403v1	Escherichia coli (E. coli)	strain=04-00955	562	SAMN10740161	PRJNA514979	Muenster university hospital, University of Muenster,	2019-04-02	na	major	Complete Genome	full	HGAP v. 4	1x	PacBio Sequel	GCA_004564035.1	GCF_004564035.1	yes	na	na	1.02927240802416	Escherichia coli,Escherichia,Enterobacteriaceae,Enterobacterales,Gammaproteobacteria,Proteobacteria,Bacteria	Germany	Homo sapiens	stool	24.6907561818856	24.7284957411683	25.2994864877798	25.2812615891663	0	50.5807480769461	0.97703679368037	5349824	circular
ASM1140335v1	Escherichia coli (E. coli)	strain=2017.15.01CC	562	SAMD00190256	PRJDB8858	Osaka Institute of Public Health	2020-02-10	na	major	Complete Genome	full	Canu v. 1.7	416x	Illumina HiSeq2500; ONT MinION	GCA_011403355.1	GCF_011403355.1	yes	na	32132160	1.06698242810442	Escherichia coli,Escherichia,Enterobacteriaceae,Enterobacterales,Gammaproteobacteria,Proteobacteria,Bacteria	Viet Nam:Thai Binh	Homo sapiens	human stool	24.6072057644801	24.5976974198296	25.3691671285641	25.4259296871262	0	50.7950968156903	0.968693954120206	4869407	circular
ASM882318v1	Escherichia coli (E. coli)	strain=PK6	562	SAMN12512712	PRJNA559061	University of Bern	2019-10-04	na	major	Complete Genome	full	Unicycler v. 0.4.4	100.0x	Illumina MiSeq; Oxford Nanopore MiniION	GCA_008823185.1	GCF_008823185.1	yes	na	na	1.07869068846074	Escherichia coli,Escherichia,Enterobacteriaceae,Enterobacterales,Gammaproteobacteria,Proteobacteria,Bacteria	Cuba: Matanzas	Sus scrofa domesticus	healthy pig from farm	24.5683505288749	24.6344377025551	25.4438750762404	25.3533366923296	0	50.79721176857	0.968611987122361	4789129	circular
ASM320495v1	Escherichia coli (E. coli)	strain=2016C-3878	562	SAMN05468123	PRJNA335991	Centers for Disease Control and Prevention	2018-06-10	na	major	Complete Genome	full	HGAP v. 3	45.0x	PacBio	GCA_003204955.1	GCF_003204955.1	yes	na	na	1.06650163849241	Escherichia coli,Escherichia,Enterobacteriaceae,Enterobacterales,Gammaproteobacteria,Proteobacteria,Bacteria	USA	Homo sapiens	Rectal swab	24.8152621532467	24.7922932074132	25.1487196567138	25.2437249826263	0	50.3924446393401	0.984424465129689	5272336	circular
ASM522226v1	Escherichia coli (E. coli)	strain=114	562	SAMN08773026	PRJNA445267	United State Department of Agriculture	2019-05-07	na	major	Complete Genome	full	HGAP v. RS_HGAP_Assembly.3	163x	PacBio	GCA_005222265.1	GCF_005222265.1	yes	na	na	1.01386451110735	Escherichia coli,Escherichia,Enterobacteriaceae,Enterobacterales,Gammaproteobacteria,Proteobacteria,Bacteria	na	na	cattle	24.7454151313541	24.7549772579855	25.3130020791773	25.1866055314832	0	50.4996076106605	0.980213406230309	5553158	circular
ASM339989v2	Escherichia coli (E. coli)	strain=CFSAN061762	562	SAMN06909724	PRJNA230969	FDA/CFSAN	2019-08-20	na	major	Complete Genome	full	HGAP v. 3	600x	PacBio	GCA_003399895.2	GCF_003399895.2	yes	na	na	1.0452544622589	Escherichia coli,Escherichia,Enterobacteriaceae,Enterobacterales,Gammaproteobacteria,Proteobacteria,Bacteria	Egypt	na	Raw milk cheese	24.5338921605179	24.6016922349223	25.4719648611017	25.392450743458	0	50.8644156045598	0.966010988456839	4951322	circular
ASM1214994v1	Escherichia coli (E. coli)	strain=09-02E	562	SAMD00198301	PRJDB9122	University of Agriculture, Faisalabad, Pakistan	2020-02-13	na	major	Complete Genome	full	Platanus v. 1.2.4; Canu v. 1.7	143X	illumina Miseq, Minion	GCA_012149945.1	GCF_012149945.1	yes	na	na	1.04585426021631	Escherichia coli,Escherichia,Enterobacteriaceae,Enterobacterales,Gammaproteobacteria,Proteobacteria,Bacteria	Viet Nam:Thai Binh	Homo sapiens	feces	24.7352239283917	24.7016194208512	25.2554933744034	25.3076632763537	0	50.5631566507571	0.97772462448708	5246320	circular
ASM344379v1	Escherichia coli (E. coli)	strain=E706	562	SAMN09287630	PRJNA473894	Sichuan Agricultural University	2018-09-04	na	major	Complete Genome	full	SOAPdenovo v. December-2017	50.0x	PacBio	GCA_003443795.1	GCF_003443795.1	yes	na	na	1.04338412371239	Escherichia coli,Escherichia,Enterobacteriaceae,Enterobacterales,Gammaproteobacteria,Proteobacteria,Bacteria	na	na	air	24.4946752499628	24.5183962693231	25.5641219375906	25.4228065431235	0	50.9869284807141	0.961287000016587	4848021	circular
ASM864241v1	Escherichia coli (E. coli)	strain=1500	562	SAMN10784802	PRJNA516196	Institute of Marine Research	2019-09-23	na	major	Complete Genome	full	SPAdes v. 3.0.	100x	Illumina MiSeq	GCA_008642415.1	GCF_008642415.1	yes	na	na	1.08322046001312	Escherichia coli,Escherichia,Enterobacteriaceae,Enterobacterales,Gammaproteobacteria,Proteobacteria,Bacteria	Norway	Bivalve mollusk	marine environment	24.5988947316896	24.6814142020003	25.4236961892645	25.2959948770456	0	50.7196910663101	0.971620841878978	4831587	circular
ASM522168v1	Escherichia coli (E. coli)	strain=134	562	SAMN08773041	PRJNA445267	United State Department of Agriculture	2019-05-07	na	major	Complete Genome	full	HGAP v. RS_HGAP_Assembly.3	158x	PacBio	GCA_005221685.1	GCF_005221685.1	yes	na	na	1.01386936079773	Escherichia coli,Escherichia,Enterobacteriaceae,Enterobacterales,Gammaproteobacteria,Proteobacteria,Bacteria	na	na	cattle	24.7460273955828	24.7544010092996	25.3126779392915	25.1868936558261	0	50.4995715951176	0.980214818489039	5553158	circular
ASM1036546v1	Escherichia coli (E. coli)	strain=124	562	SAMN13951920	PRJNA604100	University of Zurich	2020-02-09	na	major	Complete Genome	full	unicycler v. 0.4.8	80x	Oxford Nanopore/illumina minniseq	GCA_010365465.1	GCF_010365465.1	yes	na	na	1.09042032522355	Escherichia coli,Escherichia,Enterobacteriaceae,Enterobacterales,Gammaproteobacteria,Proteobacteria,Bacteria	Switzerland	na	environment	24.6773806629188	24.7371698611938	25.3370168041044	25.248432671783	0	50.5854494758874	0.976853048378409	4910586	circular
ASM522158v1	Escherichia coli (E. coli)	strain=144	562	SAMN08773051	PRJNA445267	United State Department of Agriculture	2019-05-07	na	major	Complete Genome	full	HGAP v. RS_HGAP_Assembly.3	210x	PacBio	GCA_005221585.1	GCF_005221585.1	yes	na	na	1.01078945454662	Escherichia coli,Escherichia,Enterobacteriaceae,Enterobacterales,Gammaproteobacteria,Proteobacteria,Bacteria	na	na	cattle	24.7807493548064	24.7800405942603	25.3045942744551	25.1346157764782	0	50.4392100509333	0.982584578525723	5643655	circular
ASM1140447v1	Escherichia coli (E. coli)	strain=2018-06-4CC	562	SAMD00190251	PRJDB8858	Osaka Institute of Public Health	2020-02-10	na	major	Complete Genome	full	Canu v. 1.7	779x	Illumina HiSeq2500; ONT MinION	GCA_011404475.1	GCF_011404475.1	yes	na	32132160	1.08187126628543	Escherichia coli,Escherichia,Enterobacteriaceae,Enterobacterales,Gammaproteobacteria,Proteobacteria,Bacteria	Viet Nam:Thai Binh	Homo sapiens	human stool	24.5548307568035	24.6325368493903	25.450764755007	25.3618676387992	0	50.8126323938062	0.968014552463718	4753810	circular
ASM966420v1	Escherichia coli (E. coli)	strain=AQ15	562	SAMN12385929	PRJNA556986	University of Florida	2019-11-15	na	major	Complete Genome	full	CLC NGS Cell v. 6.8.1	1.0x	ABI3730	GCA_009664205.1	GCF_009664205.1	yes	na	31612993	1.07719331631227	Escherichia coli,Escherichia,Enterobacteriaceae,Enterobacterales,Gammaproteobacteria,Proteobacteria,Bacteria	na	na	na	24.595710964872	24.5574201410154	25.3573617369896	25.489507157123	0	50.8468688941126	0.966689437814698	4753097	circular
ASM608887v1	Escherichia coli (E. coli)	strain=3385	562	SAMN09078534	PRJNA464158	Sir Run Run Shaw Hospital, School of Medicine, Zhejiang University	2019-06-06	na	major	Complete Genome	full	PacBio RS II platform v. April-2018	200.0x	PacBio	GCA_006088875.1	GCF_006088875.1	yes	na	na	1.03485648484531	Escherichia coli,Escherichia,Enterobacteriaceae,Enterobacterales,Gammaproteobacteria,Proteobacteria,Bacteria	China	na	na	24.6569504330941	24.5578930756888	25.3915392509633	25.3936172402538	0	50.7851564912171	0.96907929223954	5101085	circular
ASM967108v1	Escherichia coli (E. coli)	strain=1916D6	562	SAMN13242769	PRJNA588383	Henan Agricultural University	2019-11-19	na	major	Complete Genome	full	A5-miseeq v. v20150522; CANU v. v1.4	432.0x	Illumina MiniSeq; PacBio	GCA_009671085.1	GCF_009671085.1	yes	na	na	1.08015053638509	Escherichia coli,Escherichia,Enterobacteriaceae,Enterobacterales,Gammaproteobacteria,Proteobacteria,Bacteria	China:Henan	swine	feces	24.6198681897417	24.676104110215	25.4161293742588	25.2878983257845	0	50.7040277000433	0.972229910246649	4866996	circular
ASM328827v1	Escherichia coli (E. coli)	strain=RM9975	562	SAMN08823043	PRJNA448155	United States Department of Agriculture, Agricultural Research Service	2018-07-05	na	major	Complete Genome	full	HGAP v. 3; Geneious Reference Assembly v. 11.1	200.0x	PacBio; Illumina MiSeq	GCA_003288275.1	GCF_003288275.1	yes	na	na	1.02887005791481	Escherichia coli,Escherichia,Enterobacteriaceae,Enterobacterales,Gammaproteobacteria,Proteobacteria,Bacteria	USA: Salinas, California	Corvus brachyrhynchos	feces	24.7513997455276	24.7430240983017	25.1985488592921	25.3070272968786	0	50.5055761561707	0.979979392587965	5432416	circular
ASM349116v1	Escherichia coli (E. coli)	strain=FORC_069	562	SAMN07436715	PRJNA396801	Food-borne Pathogen Omics Research Center, FORC	2018-09-07	na	major	Complete Genome	full	SMRT Analysis v. 2.3.0	198.52x	PacBio	GCA_003491165.1	GCF_003491165.1	yes	na	na	1.02888242761898	Escherichia coli,Escherichia,Enterobacteriaceae,Enterobacterales,Gammaproteobacteria,Proteobacteria,Bacteria	South Korea: Seoul	Homo sapiens	human stool	24.6558385699637	24.6808422578653	25.4095943915798	25.2537247805912	0	50.663319172171	0.973814618425737	5267223	circular
ASM967104v1	Escherichia coli (E. coli)	strain=1916D18	562	SAMN13242665	PRJNA588380	Henan Agricultural University	2019-11-19	na	major	Complete Genome	full	CANU v. v1.4; A5-miseeq v. v20150522	432.0x	Illumina MiSeq; PacBio	GCA_009671045.1	GCF_009671045.1	yes	na	na	1.06022758276098	Escherichia coli,Escherichia,Enterobacteriaceae,Enterobacterales,Gammaproteobacteria,Proteobacteria,Bacteria	China:Henan	swine	feces	24.6072511963336	24.6507048124175	25.3949335661062	25.3471104251427	0	50.7420439912489	0.970752301922372	4966215	circular
ASM635188v1	Escherichia coli (E. coli)	strain=FC853_EC	562	SAMN11974795	PRJNA547676	Christian Medical College	2019-06-17	na	major	Complete Genome	full	Canu v. 1.7; Unicycler hybrid v. 0.4.6	21.0x	IonTorrent; MinION	GCA_006351885.1	GCF_006351885.1	yes	na	na	1.02637793754743	Escherichia coli,Escherichia,Enterobacteriaceae,Enterobacterales,Gammaproteobacteria,Proteobacteria,Bacteria	India: Vellore	Homo sapiens	feces	24.780181582267	24.8011368503439	25.2531538850652	25.1655276823239	0	50.4186815673891	0.983391808180088	5545145	circular
ASM480418v1	Escherichia coli (E. coli)	strain=377323_2f	562	SAMN11266496	PRJNA315192	Health Protection Agency	2019-04-23	na	major	Complete Genome	full	Unicycler v. 0.4.2	162.59x	Oxford Nanopore MiniION	GCA_004804185.1	GCF_004804185.1	yes	na	na	1.06810979991154	Escherichia coli,Escherichia,Enterobacteriaceae,Enterobacterales,Gammaproteobacteria,Proteobacteria,Bacteria	na	Homo sapiens	feces	24.6815992106582	24.6565916312376	25.1874015501894	25.4744076079148	0	50.6618091581042	0.973873449483857	4990487	circular
ASM371759v1	Escherichia coli (E. coli)	strain=ER1709	562	SAMN09483841	PRJNA477851	New England Biolabs	2018-11-07	na	major	Complete Genome	full	HGAP v. 2.3.0	100.0x	PacBio	GCA_003717595.1	GCF_003717595.1	yes	na	31247470	1.11369722244162	Escherichia coli,Escherichia,Enterobacteriaceae,Enterobacterales,Gammaproteobacteria,Proteobacteria,Bacteria	na	na	na	24.6283201559207	24.5976623239466	25.3446005775455	25.4294169425872	0	50.7740175201327	0.969511275335823	4582842	circular
ASM320375v1	Escherichia coli (E. coli)	strain=SD134209	562	SAMN09278797	PRJNA473579	United States Department of Agriculture, Agricultural Research Service	2018-06-09	na	major	Complete Genome	full	HGAP v. 2.3; Geneious Reference Assembly v. 11.1	200.0x	PacBio; Illumina MiSeq	GCA_003203755.1	GCF_003203755.1	yes	na	na	1.01277854993488	Escherichia coli,Escherichia,Enterobacteriaceae,Enterobacterales,Gammaproteobacteria,Proteobacteria,Bacteria	USA: South Dakota	Homo sapiens	feces	24.8102535592565	24.7492560147987	25.1892310186021	25.2512594073427	0	50.4404904259449	0.982534252850235	5626456	circular
ASM522150v1	Escherichia coli (E. coli)	strain=150	562	SAMN08773055	PRJNA445267	United State Department of Agriculture	2019-05-07	na	major	Complete Genome	full	HGAP v. RS_HGAP_Assembly.3	203x	PacBio	GCA_005221505.1	GCF_005221505.1	yes	na	na	1.00343807231452	Escherichia coli,Escherichia,Enterobacteriaceae,Enterobacterales,Gammaproteobacteria,Proteobacteria,Bacteria	na	na	cattle	24.7899924405879	24.7671755477327	25.3253469527952	25.117362198692	7.02058241698644e-05	50.4427091514871	0.982444615325732	5697533	circular
ASM995080v1	Escherichia coli (E. coli)	strain=STEC316	562	SAMN12214766	PRJNA552621	Massey University	2020-01-29	na	major	Complete Genome	full	HGAP v. 4	249x	PacBio Sequel	GCA_009950805.1	GCF_009950805.1	yes	na	31757694	1.01523859491493	Escherichia coli,Escherichia,Enterobacteriaceae,Enterobacterales,Gammaproteobacteria,Proteobacteria,Bacteria	China: Beijing	na	Raw beef	24.6404461347889	24.656460517319	25.2516586056561	25.451434742236	0	50.7030933478921	0.972266254326224	5326462	circular
ASM479249v1	Escherichia coli (E. coli)	strain=PigCaeca_2	562	SAMN11268910	PRJNA529503	REHAB	2019-04-14	na	major	Complete Genome	full	Unicycler v. v0.4.0	30x	Hybrid assembly	GCA_004792495.1	GCF_004792495.1	yes	na	na	1.04528696712917	Escherichia coli,Escherichia,Enterobacteriaceae,Enterobacterales,Gammaproteobacteria,Proteobacteria,Bacteria	United Kingdom: Yorkshire and the Humber	pig	feces	24.5390397612117	24.6132081302545	25.4094108063958	25.4383413021381	0	50.8477521085339	0.966655276845893	4967077	circular
ASM1036548v1	Escherichia coli (E. coli)	strain=53	562	SAMN13951918	PRJNA604100	University of Zurich	2020-02-09	na	major	Complete Genome	full	unicycler v. 0.4.8	80x	Oxford Nanopore/illumina minniseq	GCA_010365485.1	GCF_010365485.1	yes	na	na	1.01254418954235	Escherichia coli,Escherichia,Enterobacteriaceae,Enterobacterales,Gammaproteobacteria,Proteobacteria,Bacteria	Switzerland	na	environment	24.5559954583638	24.6318040241586	25.5176637970348	25.2945367204427	0	50.8122005174775	0.968031279527122	5234237	circular
ASM1222156v1	Escherichia coli (E. coli)	strain=8-3-Ti3	562	SAMN14482836	PRJNA616136	Monash University	2020-04-09	na	major	Complete Genome	full	Unicycler v. 0.4.8	35x	Illumina NextSeq; Oxford Nanopore MiniION	GCA_012221565.1	GCF_012221565.1	yes	na	29266651	1.02383185850093	Escherichia coli,Escherichia,Enterobacteriaceae,Enterobacterales,Gammaproteobacteria,Proteobacteria,Bacteria	Australia: Canberra	Homo sapiens	colonoscopy	24.5389200172259	24.6374206830391	25.4415121174881	25.3821471822469	0	50.823659299735	0.967587564095793	5141082	circular
ASM430146v1	Escherichia coli (E. coli)	strain=L725	562	SAMN10219252	PRJNA495097	Zhejiang University	2019-02-26	na	major	Complete Genome	full	SPAdes v. 3.11.1	300.0x	PacBio Sequel	GCA_004301465.1	GCF_004301465.1	yes	na	na	1.04343318313264	Escherichia coli,Escherichia,Enterobacteriaceae,Enterobacterales,Gammaproteobacteria,Proteobacteria,Bacteria	China: Hangzhou	Homo sapiens	feces	24.5666882332984	24.6773487245441	25.4084378131435	25.347525229014	0	50.7559630421575	0.970211853077062	5069560	circular
ASM972060v1	Escherichia coli (E. coli)	strain=ECO2947	562	SAMN13335779	PRJNA590596	Center for Disease Control and Prevention of PLA	2019-11-30	na	major	Complete Genome	full	unicycler v. v0.4.8-beta	130.0x	Illumina HiSeq; Oxford Nanopore MiniION	GCA_009720605.1	GCF_009720605.1	yes	na	na	1.04693815670033	Escherichia coli,Escherichia,Enterobacteriaceae,Enterobacterales,Gammaproteobacteria,Proteobacteria,Bacteria	China:guangzhou	Homo sapiens	pus	24.6537761856836	24.6050949471918	25.3594861411649	25.3816427259596	0	50.7411288671245	0.970787844745618	5059444	circular
ASM1253783v1	Escherichia coli (E. coli)	strain=SCZE5	562	SAMN14558879	PRJNA623801	Sichuan University	2020-04-19	na	major	Complete Genome	full	SPAdes v. 3.12	200.0x	Illumina HiSeq	GCA_012537835.1	GCF_012537835.1	yes	na	na	1.0658606327394	Escherichia coli,Escherichia,Enterobacteriaceae,Enterobacterales,Gammaproteobacteria,Proteobacteria,Bacteria	China:Sichuan	swine	na	24.6618256739922	24.7643717706424	25.3352287276743	25.2385738276911	0	50.5738025553655	0.97730830879338	5092344	linear
ASM1140459v1	Escherichia coli (E. coli)	strain=2018-10-1CC	562	SAMD00190253	PRJDB8858	Osaka Institute of Public Health	2020-02-10	na	major	Complete Genome	full	Canu v. 1.7	558x	Illumina HiSeq2500; ONT MinION	GCA_011404595.1	GCF_011404595.1	yes	na	32132160	1.10143884926577	Escherichia coli,Escherichia,Enterobacteriaceae,Enterobacterales,Gammaproteobacteria,Proteobacteria,Bacteria	Viet Nam:Thai Binh	Homo sapiens	human stool	24.5996706466542	24.6706626050816	25.4320928314498	25.2975739168144	0	50.7296667482642	0.971233134572517	4701941	circular
ASM436801v1	Escherichia coli (E. coli)	strain=FORC_081	562	SAMN08660891	PRJNA437355	Food-borne Pathogen Omics Research Center,FORC	2019-03-25	na	major	Complete Genome	full	PacBio SMRT v. 2.3.0	na	PacBio	GCA_004368015.1	GCF_004368015.1	yes	na	na	1.05956913830892	Escherichia coli,Escherichia,Enterobacteriaceae,Enterobacterales,Gammaproteobacteria,Proteobacteria,Bacteria	South Korea	na	chicken	24.675953844635	24.7490318094575	25.2621937292369	25.3128206166705	0	50.5750143459074	0.977260931970296	5135611	circular
ASM892616v1	Escherichia coli (E. coli)	strain=ERL06-2442	562	SAMN10177964	PRJNA494713	United State Department of Agriculture	2019-10-09	na	major	Complete Genome	full	HGAP v. 2.3.0	199x	PacBio RSII	GCA_008926165.1	GCF_008926165.1	yes	na	na	1.01392459154023	Escherichia coli,Escherichia,Enterobacteriaceae,Enterobacterales,Gammaproteobacteria,Proteobacteria,Bacteria	New Zealand	na	Bovine (bobby calf, fecal)	24.753382891743	24.7992813109658	25.3075506018932	25.139785195398	0	50.4473357972912	0.982265236004189	5610215	circular
ASM892596v1	Escherichia coli (E. coli)	strain=NZRM4169	562	SAMN10177969	PRJNA494713	United State Department of Agriculture	2019-10-09	na	major	Complete Genome	full	HGAP v. 2.3.0	173x	PacBio RSII	GCA_008925965.1	GCF_008925965.1	yes	na	na	1.01098683070546	Escherichia coli,Escherichia,Enterobacteriaceae,Enterobacterales,Gammaproteobacteria,Proteobacteria,Bacteria	New Zealand	Homo sapiens	na	24.7566951383696	24.763234607011	25.3005609470437	25.1795093075757	0	50.4800702546194	0.980979810360883	5596785	circular
ASM1009240v1	Escherichia coli (E. coli)	strain=GZEC065	562	SAMN13875146	PRJNA601848	Academy of Military Medical Sciences	2020-02-01	na	major	Complete Genome	full	unicycler v. 0.4.8	113.0x	Illumina MiSeq; Oxford Nanopore MiniION	GCA_010092405.1	GCF_010092405.1	yes	na	na	1.0435657263011	Escherichia coli,Escherichia,Enterobacteriaceae,Enterobacterales,Gammaproteobacteria,Proteobacteria,Bacteria	China: Guangzhou	Homo sapiens	blood	24.665157114895	24.6184649009636	25.2874850379352	25.4288929462063	0	50.7163779841415	0.971749639362437	5107918	circular
ASM1036552v1	Escherichia coli (E. coli)	strain=164	562	SAMN13951916	PRJNA604100	University of Zurich	2020-02-09	na	major	Complete Genome	full	unicycler v. 0.4.8	80x	Oxford Nanopore/illumina minniseq	GCA_010365525.1	GCF_010365525.1	yes	na	na	1.04361907136454	Escherichia coli,Escherichia,Enterobacteriaceae,Enterobacterales,Gammaproteobacteria,Proteobacteria,Bacteria	Switzerland	na	environment	24.5589451698311	24.6467098578928	25.417349418954	25.3769955533221	0	50.7943449722761	0.968723094166894	5030497	circular
ASM452625v1	Escherichia coli (E. coli)	strain=2 HS-C	562	SAMN10986381	PRJNA523709	University of Bern	2019-03-31	na	major	Complete Genome	full	Canu v. 1.7.1; Pilon v. 1.22	40.0x	Oxford Nanopore MiniION; Illumina NovaSeq	GCA_004526255.1	GCF_004526255.1	yes	na	na	1.11121626424917	Escherichia coli,Escherichia,Enterobacteriaceae,Enterobacterales,Gammaproteobacteria,Proteobacteria,Bacteria	Tanzania	Homo sapiens	na	24.6773310008523	24.6489070866383	25.4452884430241	25.2284734694852	0	50.6737619125094	0.973407858936045	4689713	circular
ASM995212v1	Escherichia coli (E. coli)	strain=STEC005	562	SAMN12214763	PRJNA552621	Massey University	2020-01-29	na	major	Complete Genome	full	HGAP v. 4	261x	PacBio Sequel	GCA_009952125.1	GCF_009952125.1	yes	na	31757694	1.05303125925578	Escherichia coli,Escherichia,Enterobacteriaceae,Enterobacterales,Gammaproteobacteria,Proteobacteria,Bacteria	China: Henan	na	goat	24.591194380565	24.6782396876872	25.3697883959615	25.3607775357863	0	50.7305659317478	0.97119819507905	5027267	circular
ASM522160v1	Escherichia coli (E. coli)	strain=141	562	SAMN08773048	PRJNA445267	United State Department of Agriculture	2019-05-07	na	major	Complete Genome	full	HGAP v. RS_HGAP_Assembly.3	121x	PacBio	GCA_005221605.1	GCF_005221605.1	yes	na	na	1.01336287527253	Escherichia coli,Escherichia,Enterobacteriaceae,Enterobacterales,Gammaproteobacteria,Proteobacteria,Bacteria	na	na	cattle	24.7460428403026	24.7530088309682	25.3146620783528	25.1862862503764	0	50.5009483287292	0.980160834783997	5555563	circular
ASM401101v1	Escherichia coli (E. coli)	strain=E-1246	562	SAMN08222594	PRJNA427077	Uppsala University	2019-01-10	na	major	Complete Genome	full	CLC Genomics Workbench v. 11	50.0x	Illumina MiSeq; PacBio	GCA_004011015.1	GCF_004011015.1	yes	na	na	1.0108290614741	Escherichia coli,Escherichia,Enterobacteriaceae,Enterobacterales,Gammaproteobacteria,Proteobacteria,Bacteria	Sweden: Stockholm	Homo sapiens	na	24.7960467800334	24.6899655699127	25.2278704956846	25.2861171543693	0	50.5139876500539	0.979649690156529	5560834	circular
ASM995012v1	Escherichia coli (E. coli)	strain=STEC388	562	SAMN12214768	PRJNA552621	Massey University	2020-01-29	na	major	Complete Genome	full	HGAP v. 4	282x	PacBio Sequel	GCA_009950125.1	GCF_009950125.1	yes	na	31757694	1.02657889125243	Escherichia coli,Escherichia,Enterobacteriaceae,Enterobacterales,Gammaproteobacteria,Proteobacteria,Bacteria	China: Guizhou	na	pig	24.5646967216249	24.6681706891737	25.410062428135	25.3570701610664	0	50.7671325892014	0.969778376281012	5178114	circular
ASM301893v1	Escherichia coli (E. coli)	strain=2014C-3599	562	SAMN03098208	PRJNA218110	CDC	2018-03-26	na	major	Complete Genome	full	HGAP v. 3	119.123x	PacBio	GCA_003018935.1	GCF_003018935.1	yes	na	na	1.00353240595413	Escherichia coli,Escherichia,Enterobacteriaceae,Enterobacterales,Gammaproteobacteria,Proteobacteria,Bacteria	USA	na	na	24.6754364577956	24.6878184978926	25.3064281388517	25.3303169054601	0	50.6367450443118	0.974850474936546	5483749	circular
ASM329020v1	Escherichia coli (E. coli)	strain=99-3165	562	SAMN06459520	PRJNA218110	CDC	2018-07-06	na	major	Complete Genome	full	HGAP v. 3	119.6x	PacBio	GCA_003290205.1	GCF_003290205.1	yes	na	na	1.06847063078065	Escherichia coli,Escherichia,Enterobacteriaceae,Enterobacterales,Gammaproteobacteria,Proteobacteria,Bacteria	USA	na	na	24.5690473640135	24.7089857570387	25.4194905901676	25.3024762887803	0	50.7219668789478	0.971532378439864	4929312	circular
ASM303181v1	Escherichia coli (E. coli)	strain=190	562	SAMN04622917	PRJNA278886	Brigham & Women's Hospital	2018-04-03	na	major	Complete Genome	full	HGAP v. 3	798.62x	PacBio	GCA_003031815.1	GCF_003031815.1	yes	na	na	1.02155313109195	Escherichia coli,Escherichia,Enterobacteriaceae,Enterobacterales,Gammaproteobacteria,Proteobacteria,Bacteria	USA:Boston	Homo sapiens	urine	24.6450355105846	24.6766050818151	25.4562886774366	25.2220707301637	0	50.6783594076003	0.973228833153642	5305742	circular
ASM492425v1	Escherichia coli (E. coli)	strain=YSP8-1	562	SAMN11087650	PRJNA526123	South China Agricultural University	2019-04-30	na	major	Complete Genome	full	Unicycler v. 0.4.1	1.00x	PacBio	GCA_004924255.1	GCF_004924255.1	yes	na	na	1.04485444133888	Escherichia coli,Escherichia,Enterobacteriaceae,Enterobacterales,Gammaproteobacteria,Proteobacteria,Bacteria	China:Guangdong	pig	feces	24.6352824714516	24.6609305701469	25.4482352503869	25.2555517080147	0	50.7037869584016	0.972239274396646	5111490	circular
ASM1133121v2	Escherichia coli (E. coli)	strain=p4A	562	SAMN13948677	PRJNA603908	The University of Texas Health Science Center at Houston	2020-09-17	na	major	Complete Genome	full	Flye v. v2.6	198x	Oxford Nanopore GridION	GCA_011331215.2	GCF_011331215.2	yes	na	na	1.02962729787766	Escherichia coli,Escherichia,Enterobacteriaceae,Enterobacterales,Gammaproteobacteria,Proteobacteria,Bacteria	USA:Houston	Homo sapiens	blood	24.641054966666	24.6899538010662	25.357717805778	25.3112734264897	0	50.6689912322677	0.973593662869621	5255749	circular
ASM653608v3	Escherichia coli (E. coli)	strain=NIPH17_0020	562	SAMD00164387	PRJDB6936	National Institute of Infectious Diseases	2021-04-09	na	major	Complete Genome	full	CLC Genomic Workbench v. 12.0	257.6x	Nanopore MinION	GCA_006536085.3	GCF_006536085.2	yes	na	na	1.10947962029763	Escherichia coli,Escherichia,Enterobacteriaceae,Enterobacterales,Gammaproteobacteria,Proteobacteria,Bacteria	Cambodia:Phnom Penh	Homo sapiens	pus	24.7483120340308	24.766395187011	25.3055068736484	25.1797654028689	2.05024410206279e-05	50.4852722765172	0.980775283330958	4877468	circular
ASM522170v1	Escherichia coli (E. coli)	strain=133	562	SAMN08773040	PRJNA445267	United State Department of Agriculture	2019-05-07	na	major	Complete Genome	full	HGAP v. RS_HGAP_Assembly.3	240x	PacBio	GCA_005221705.1	GCF_005221705.1	yes	na	na	1.01386220620704	Escherichia coli,Escherichia,Enterobacteriaceae,Enterobacterales,Gammaproteobacteria,Proteobacteria,Bacteria	na	na	cattle	24.7460272126435	24.7543468090386	25.3127501956546	25.1868757826633	0	50.4996259783179	0.980212685989697	5553154	circular
ASM966430v1	Escherichia coli (E. coli)	strain=FSIS11705876	562	SAMN08167607	PRJNA498670	USDA	2019-11-15	na	major	Complete Genome	full	Unicycler v. 10-2018	692.0x	Oxford Nanopore MiniION	GCA_009664305.1	GCF_009664305.1	yes	na	31704961	1.01788574408187	Escherichia coli,Escherichia,Enterobacteriaceae,Enterobacterales,Gammaproteobacteria,Proteobacteria,Bacteria	USA:NY	na	comminuted beef	24.7890513023002	24.7625544212412	25.2060455197772	25.2423487566814	0	50.4483942764586	0.982223645256127	5578015	circular
ASM303177v1	Escherichia coli (E. coli)	strain=219	562	SAMN05194389	PRJNA278886	Brigham & Women's Hospital	2018-04-03	na	major	Complete Genome	full	HGAP v. 3	842.2x	PacBio	GCA_003031775.1	GCF_003031775.1	yes	na	na	1.03033758463105	Escherichia coli,Escherichia,Enterobacteriaceae,Enterobacterales,Gammaproteobacteria,Proteobacteria,Bacteria	USA:Boston	Homo sapiens	blood	24.5496707099945	24.6940480615989	25.3728327657745	25.3834484626321	0	50.7562812284066	0.970199502008302	5162167	circular
ASM538310v2	Escherichia coli (E. coli)	strain=ECSC054	562	SAMD00077025	PRJDB5579	Microbiology, Graduate School of Medical Sciences, Kyushu University	2021-03-03	na	major	Complete Genome	full	unicycler v. 0.4.8	47x	Illumina Miseq, MinION	GCA_005383105.2	GCF_005383105.2	yes	na	na	1.01390496899653	Escherichia coli,Escherichia,Enterobacteriaceae,Enterobacterales,Gammaproteobacteria,Proteobacteria,Bacteria	Japan	Homo sapiens	blood	24.6499334245306	24.7384429937073	25.3299549481138	25.2816686336483	0	50.6116235817621	0.975830706921542	5432181	circular
ASM522196v1	Escherichia coli (E. coli)	strain=138	562	SAMN08773045	PRJNA445267	United State Department of Agriculture	2019-05-07	na	major	Complete Genome	full	HGAP v. RS_HGAP_Assembly.3	192x	PacBio	GCA_005221965.1	GCF_005221965.1	yes	na	na	1.01330085417333	Escherichia coli,Escherichia,Enterobacteriaceae,Enterobacterales,Gammaproteobacteria,Proteobacteria,Bacteria	na	na	cattle	24.7462211022155	24.7527186771441	25.3148039055285	25.1862563151119	0	50.5010602206404	0.980156447470559	5555919	circular
ASM687478v1	Escherichia coli (E. coli)	strain=ATCC 43889	562	SAMN01916927	PRJNA321364	Korea Food Research Institute	2019-07-11	na	major	Complete Genome	full	HGAP3 v. 2015.12.29	not specified	Pacific Biosciences	GCA_006874785.1	GCF_006874785.1	yes	na	na	1.00343209243622	Escherichia coli,Escherichia,Enterobacteriaceae,Enterobacterales,Gammaproteobacteria,Proteobacteria,Bacteria	USA: North Carolina	Homo sapiens	na	24.7513907419552	24.7726794113656	25.292652953348	25.1832768933312	0	50.4759298466792	0.981142304931288	5660288	circular
ASM994914v1	Escherichia coli (E. coli)	strain=STEC711	562	SAMN12214770	PRJNA552621	Massey University	2020-01-29	na	major	Complete Genome	full	HGAP v. 4	127x	PacBio Sequel	GCA_009949145.1	GCF_009949145.1	yes	na	31757694	1.03958037832151	Escherichia coli,Escherichia,Enterobacteriaceae,Enterobacterales,Gammaproteobacteria,Proteobacteria,Bacteria	China: Shandong	na	goat	24.6182646849062	24.6983846598296	25.4523867415562	25.230963913708	0	50.6833506552642	0.973034511474501	5169747	circular
ASM986694v3	Escherichia coli (E. coli)	strain=CFS3273	562	SAMN08522730	PRJNA433820	University College Dublin	2020-06-08	na	major	Complete Genome	full	CANU v. 1.6	30.0x	PacBio	GCA_009866945.3	GCF_009866945.2	yes	na	na	1.00919273162864	Escherichia coli,Escherichia,Enterobacteriaceae,Enterobacterales,Gammaproteobacteria,Proteobacteria,Bacteria	France	Bos taurus	Bovine adult	24.7072308245413	24.7513002091988	25.3350256361875	25.2064433300725	0	50.5414689662599	0.978573279434303	5543531	circular
ASM395638v1	Escherichia coli (E. coli)	strain=600468	562	SAMN08161317	PRJNA421191	University of Maryland, School of Medicine	2018-12-19	na	major	Complete Genome	full	Canu v. v.1.2	45.37x	PacBio	GCA_003956385.1	GCF_003956385.1	yes	na	na	1.06122817922832	Escherichia coli,Escherichia,Enterobacteriaceae,Enterobacterales,Gammaproteobacteria,Proteobacteria,Bacteria	Bangladesh	Homo sapiens	stool	24.585399412781	24.6907636880631	25.3571264244722	25.3667104746837	0	50.7238368991559	0.971459694557612	4977019	circular
ASM1293449v1	Escherichia coli (E. coli)	strain=SCU-109	562	SAMN14609774	PRJNA624897	Santa Clara University	2020-04-30	na	major	Complete Genome	full	Unicycler v. 0.4.8	32x	Illumina MiSeq, Oxford Nanopore MiniION	GCA_012934495.1	GCF_012934495.1	yes	na	na	1.0375766912184	Escherichia coli,Escherichia,Enterobacteriaceae,Enterobacterales,Gammaproteobacteria,Proteobacteria,Bacteria	USA: California	Homo sapiens	na	24.6916488897027	24.5858035440404	25.3129775918891	25.4095699743677	0	50.7225475662569	0.971509807731443	5144298	circular
ASM395640v1	Escherichia coli (E. coli)	strain=504239	562	SAMN08161195	PRJNA421191	University of Maryland, School of Medicine	2018-12-19	na	major	Complete Genome	full	Canu v. v.1.2	30.31x	PacBio	GCA_003956405.1	GCF_003956405.1	yes	na	na	1.02570874082513	Escherichia coli,Escherichia,Enterobacteriaceae,Enterobacterales,Gammaproteobacteria,Proteobacteria,Bacteria	India	Homo sapiens	stool	24.6830703406843	24.6019786599232	25.3242998944873	25.3906511049052	0	50.7149509993924	0.97180511918858	5237282	circular
ASM522202v1	Escherichia coli (E. coli)	strain=121	562	SAMN08773033	PRJNA445267	United State Department of Agriculture	2019-05-07	na	major	Complete Genome	full	HGAP v. RS_HGAP_Assembly.3	169x	PacBio	GCA_005222025.1	GCF_005222025.1	yes	na	na	1.01329599370993	Escherichia coli,Escherichia,Enterobacteriaceae,Enterobacterales,Gammaproteobacteria,Proteobacteria,Bacteria	na	na	cattle	24.7462300102755	24.7526735910562	25.314831017094	25.1862653815743	0	50.5010963986683	0.980155028924025	5555917	circular
ASM369142v1	Escherichia coli (E. coli)	strain=CP53	562	SAMN10250173	PRJNA497156	Yangzhou University	2018-10-27	na	major	Complete Genome	full	Unicycler v. v0.4.4	100.0x	Illumina HiSeq; Oxford Nanopore MiniION	GCA_003691425.1	GCF_003691425.1	yes	na	na	1.06115752184435	Escherichia coli,Escherichia,Enterobacteriaceae,Enterobacterales,Gammaproteobacteria,Proteobacteria,Bacteria	China: Sichuan	na	pig feces	24.6837067430603	24.7172737184895	25.3285965729922	25.270422965458	0	50.5990195384502	0.976322879616473	5100251	circular
ASM864239v1	Escherichia coli (E. coli)	strain=631	562	SAMN10784800	PRJNA516196	Institute of Marine Research	2019-09-23	na	major	Complete Genome	full	SPAdes v. 3.0.	100x	Illumina MiSeq	GCA_008642395.1	GCF_008642395.1	yes	na	na	1.0292667876812	Escherichia coli,Escherichia,Enterobacteriaceae,Enterobacterales,Gammaproteobacteria,Proteobacteria,Bacteria	Norway	Bivalve mollusk	marine environment	24.677614805533	24.7946137213739	25.3299415671343	25.1978299059588	0	50.5277714730931	0.97910964771624	5406033	circular
ASM312210v1	Escherichia coli (E. coli)	strain=ECCRA-119	562	SAMN08765149	PRJNA439379	Zhejiang Academy of Agricultural Sciences	2018-05-13	na	major	Complete Genome	full	smrtanalysis_2.3 v. Mar-2018	210.5x	PacBio	GCA_003122105.1	GCF_003122105.1	yes	na	na	1.0281168770728	Escherichia coli,Escherichia,Enterobacteriaceae,Enterobacterales,Gammaproteobacteria,Proteobacteria,Bacteria	China:Zhejiang	na	feces	24.6256785401788	24.66470105956	25.3830292804776	25.3265911197836	0	50.7096204002612	0.972012395491821	5225188	circular
ASM966385v1	Escherichia coli (E. coli)	strain=INSC1002	562	SAMN13226783	PRJNA588095	Inscripta	2019-11-15	na	major	Complete Genome	full	canu v. Canu snapshot v1.7 +242 changes (r8934)	179.62x	PacBio Sequel	GCA_009663855.1	GCF_009663855.1	yes	na	na	1.11860067415873	Escherichia coli,Escherichia,Enterobacteriaceae,Enterobacterales,Gammaproteobacteria,Proteobacteria,Bacteria	USA: Boulder, CO	na	na	24.6212172240021	24.5779542649349	25.3649470210946	25.4358814899684	0	50.800828511063	0.968471832663573	4528123	circular
ASM344381v1	Escherichia coli (E. coli)	strain=E308	562	SAMN09499316	PRJNA478107	Sichuan Agricultural University	2018-09-04	na	major	Complete Genome	full	SOAPdenovo v. 2.03	50.0x	PacBio	GCA_003443815.1	GCF_003443815.1	yes	na	na	1.0462550328485	Escherichia coli,Escherichia,Enterobacteriaceae,Enterobacterales,Gammaproteobacteria,Proteobacteria,Bacteria	China	na	Broiler chicken farm	24.7201220243971	24.6408758502414	25.3289471137281	25.3100550116334	0	50.6390021253615	0.974762451922746	5166180	circular
ASM936303v1	Escherichia coli (E. coli)	strain=LAU-OXA	562	SAMN13021417	PRJNA577178	Lebanese American University	2019-10-27	na	major	Complete Genome	full	unicycler v. 0.4.8	30.0x	PacBio RSII	GCA_009363035.1	GCF_009363035.1	yes	na	na	1.05754821525005	Escherichia coli,Escherichia,Enterobacteriaceae,Enterobacterales,Gammaproteobacteria,Proteobacteria,Bacteria	Lebanon	Homo sapiens	na	24.6095009852458	24.7843975036662	25.2784171679501	25.3276843431379	0	50.6061015110879	0.976046306947586	5119027	circular
ASM381314v1	Escherichia coli (E. coli)	strain=50579417	562	SAMN04158294	PRJNA505105	Norwegian National Advisory Unit on Detection of Antimicrobial Resistance	2018-11-21	na	major	Complete Genome	full	HGAP v. 3	177.77x	PacBio RSII	GCA_003813145.1	GCF_003813145.1	yes	na	30918055	1.0071110219117	Escherichia coli,Escherichia,Enterobacteriaceae,Enterobacterales,Gammaproteobacteria,Proteobacteria,Bacteria	Norway	Homo sapiens	Urine	24.7556980957765	24.6945347931816	25.1842015279476	25.3655655830944	0	50.5497671110419	0.978248480954056	5550714	circular
ASM379052v1	Escherichia coli (E. coli)	na	562	SAMN07723175	PRJNA412707	Zhejiang Academy of Agricultural Sciences	2018-11-19	na	major	Complete Genome	full	Celera Assembler v. SEP-2017	122.0x	PacBio RSII	GCA_003790525.1	GCF_003790525.1	yes	na	32294180	0.968865176796533	Escherichia coli,Escherichia,Enterobacteriaceae,Enterobacterales,Gammaproteobacteria,Proteobacteria,Bacteria	China:Zhejiang	na	chicken	24.8316129667711	24.8798058395158	25.2984023170225	24.9901788766907	0	50.2885811937131	0.988522993217824	6162737	circular
ASM307387v1	Escherichia coli (E. coli)	strain=AR436	562	SAMN07291529	PRJNA316321	FDA/CDC	2018-04-30	na	major	Complete Genome	full	canu v. 1.4; SPAdes v. 3.6.0	15.77x	Pacbio; Illumina	GCA_003073875.1	GCF_003073875.1	yes	na	na	1.03707589512466	Escherichia coli,Escherichia,Enterobacteriaceae,Enterobacterales,Gammaproteobacteria,Proteobacteria,Bacteria	na	na	na	24.5480753626693	24.6084340703924	25.4930520862833	25.350438480655	0	50.8434905669383	0.966820115710671	5028272	circular
ASM943195v1	Escherichia coli (E. coli)	strain=HB6	562	SAMN11633027	PRJNA530317	University of Texas at San Antonio	2019-10-31	na	major	Complete Genome	full	Celera Assembler v. v8.3	334x	PacBio RSII	GCA_009431955.1	GCF_009431955.1	yes	na	na	0.999382327252842	Escherichia coli,Escherichia,Enterobacteriaceae,Enterobacterales,Gammaproteobacteria,Proteobacteria,Bacteria	USA:Nebraska	na	cattle	24.798452243833	24.674328672474	25.1720473362407	25.3551717474523	0	50.527219083693	0.979131284355083	5635513	circular
ASM880713v1	Escherichia coli (E. coli)	strain=YPE10	562	SAMN12233488	PRJNA553293	Yangzhou University	2019-10-03	na	major	Complete Genome	full	Unicycler v. v0.4.4	80X	Oxford Nanopore MinION, Illumina	GCA_008807135.1	GCF_008807135.1	yes	na	na	1.04629131548666	Escherichia coli,Escherichia,Enterobacteriaceae,Enterobacterales,Gammaproteobacteria,Proteobacteria,Bacteria	China: Yangzhou	na	Pork	24.6838861598944	24.649006243544	25.3001434319774	25.3669641645842	0	50.6671075965616	0.973667034563194	5137627	circular
ASM385657v1	Escherichia coli (E. coli)	strain=4/2-1	562	SAMN07760933	PRJNA413669	Uppsala University	2018-12-03	na	major	Complete Genome	full	CLC Genomics workbench v. 10	13x	Pacific bio + Miseq	GCA_003856575.1	GCF_003856575.1	yes	na	na	1.06260292354569	Escherichia coli,Escherichia,Enterobacteriaceae,Enterobacterales,Gammaproteobacteria,Proteobacteria,Bacteria	Sweden	Homo sapiens	feces	24.6808083247015	24.5546838620138	25.4196793524962	25.3448284607885	0	50.7645078132847	0.969880223557113	4928465	circular
ASM1140489v1	Escherichia coli (E. coli)	strain=2018.02.02CC	562	SAMD00190249	PRJDB8858	Osaka Institute of Public Health	2020-02-10	na	major	Complete Genome	full	Canu v. 1.7	820x	Illumina HiSeq2500; ONT MinION	GCA_011404895.1	GCF_011404895.1	yes	na	32132160	1.09160756312141	Escherichia coli,Escherichia,Enterobacteriaceae,Enterobacterales,Gammaproteobacteria,Proteobacteria,Bacteria	Viet Nam:Thai Binh	Homo sapiens	human stool	24.5392481942787	24.5732782016926	25.4217135677185	25.4657600363102	0	50.8874736040287	0.965120154679541	4622391	circular
ASM301907v1	Escherichia coli (E. coli)	strain=90-3040	562	SAMN08579586	PRJNA218110	CDC	2018-03-26	na	major	Complete Genome	full	HGAP v. 3	185.92x	PacBio	GCA_003019075.1	GCF_003019075.1	yes	na	na	1.02400040484049	Escherichia coli,Escherichia,Enterobacteriaceae,Enterobacterales,Gammaproteobacteria,Proteobacteria,Bacteria	USA	na	na	24.6573969506897	24.703493401507	25.3602927500005	25.2788168978027	0	50.6391096478032	0.974758258893245	5327959	circular
ASM986703v3	Escherichia coli (E. coli)	strain=CFS3313	562	SAMN08522770	PRJNA433820	University College Dublin	2020-06-08	na	major	Complete Genome	full	CANU v. 1.6	30.0x	PacBio	GCA_009867035.3	GCF_009867035.2	yes	na	na	1.00868730613658	Escherichia coli,Escherichia,Enterobacteriaceae,Enterobacterales,Gammaproteobacteria,Proteobacteria,Bacteria	France	Bos taurus	Bovine adult	24.5028353236972	24.6623151236861	25.4005033109953	25.4343462416213	0	50.8348495526167	0.967154439918128	5238908	circular
ASM419375v1	Escherichia coli (E. coli)	strain=U15A	562	SAMN10837069	PRJNA516749	The University of Queensland	2019-02-13	na	major	Complete Genome	full	HGAP v. 2.3.0	108.0x	PacBio RSII; Illumina NextSeq	GCA_004193755.1	GCF_004193755.1	yes	na	na	1.02180792752162	Escherichia coli,Escherichia,Enterobacteriaceae,Enterobacterales,Gammaproteobacteria,Proteobacteria,Bacteria	USA:Utah	Homo sapiens	urine	24.6179662110973	24.5307589778891	25.376934349841	25.4743404611726	0	50.8512748110136	0.966519037558947	5128015	circular
ASM414195v1	Escherichia coli (E. coli)	strain=U12A	562	SAMN10817475	PRJNA516746	The University of Queensland	2019-02-04	na	major	Complete Genome	full	HGAP v. 2.3.0	80.0x	PacBio RSII; Illumina NextSeq	GCA_004141955.1	GCF_004141955.1	yes	na	na	0.999159793112932	Escherichia coli,Escherichia,Enterobacteriaceae,Enterobacterales,Gammaproteobacteria,Proteobacteria,Bacteria	USA:Utah	Homo sapiens	urine	24.6513300999235	24.5874282543468	25.3556617759439	25.4055798697858	0	50.7612416457297	0.970006972995556	5384821	circular
ASM413577v1	Escherichia coli (E. coli)	strain=CRE1	562	SAMN10531472	PRJNA508823	Chiang Mai University	2019-02-04	na	major	Complete Genome	full	CANU v. SEP-2018	158.0x	PacBio	GCA_004135775.1	GCF_004135775.1	yes	na	na	1.01658249296322	Escherichia coli,Escherichia,Enterobacteriaceae,Enterobacterales,Gammaproteobacteria,Proteobacteria,Bacteria	Thailand: Chiang Mai	Homosapiens	urine	24.6848773778883	24.5671736610846	25.3733388083367	25.3746101526904	0	50.747948961027	0.970522987575264	5270012	circular
ASM588603v1	Escherichia coli (E. coli)	strain=A1_136	562	SAMN10887812	PRJNA521419	USGS	2019-05-29	na	major	Complete Genome	full	Unicycler v. NOV-2018	123.0x	Illumina HiSeq; PacBio Sequel	GCA_005886035.1	GCF_005886035.1	yes	na	na	1.03070738065367	Escherichia coli,Escherichia,Enterobacteriaceae,Enterobacterales,Gammaproteobacteria,Proteobacteria,Bacteria	USA: Alaska, Kasilof River	Larus sp. (gull)	feces	24.6471817322709	24.7266056581348	25.8831906630333	24.7430219465609	0	50.6262126095943	0.975261328971087	5305706	circular
ASM305266v1	Escherichia coli (E. coli)	strain=ME8067	562	SAMN08874680	PRJNA448977	Kyoto University Graduate School of Medicine	2018-04-17	na	major	Complete Genome	full	Unicycler v. 0.4.4	375.0x	Illumina NextSeq 500; Oxford Nanopore MinION	GCA_003052665.1	GCF_003052665.1	yes	na	na	1.10865570933254	Escherichia coli,Escherichia,Enterobacteriaceae,Enterobacterales,Gammaproteobacteria,Proteobacteria,Bacteria	na	na	Laboratory strain	24.597481707654	24.6281666914068	25.4088784920151	25.3654731089241	0	50.7743516009392	0.96949831651125	4614635	circular
ASM633702v1	Escherichia coli (E. coli)	strain=K71-77	562	SAMN04158281	PRJNA547487	Norwegian National Advisory Unit on Detection of Antimicrobial Resistance	2019-06-13	na	major	Complete Genome	full	HGAP v. v3	263.0x	PacBio RSII	GCA_006337025.1	GCF_006337025.1	yes	na	na	1.04605841769487	Escherichia coli,Escherichia,Enterobacteriaceae,Enterobacterales,Gammaproteobacteria,Proteobacteria,Bacteria	Norway	Homo sapiens	blood	24.7223580775608	24.6677358941434	25.4132450040616	25.1966610242342	0	50.6099060282958	0.97589776088678	5197522	circular
ASM636469v1	Escherichia coli (E. coli)	strain=FDAARGOS_772	562	SAMN11056487	PRJNA231221	US Food and Drug Administration	2019-06-19	na	major	Complete Genome	full	canu v. 1.4, SPAdes v. 3.11.1	994.93x	Pacbio; Illumina	GCA_006364695.1	GCF_006364695.1	yes	na	na	1.01222206457615	Escherichia coli,Escherichia,Enterobacteriaceae,Enterobacterales,Gammaproteobacteria,Proteobacteria,Bacteria	USA: VA	NIST Mixed Microbial RM strain	ATCC Isolate	24.6953328884377	24.6327613060457	25.3338901033388	25.3380157021779	0	50.6719058055167	0.973480144674428	5381037	linear
ASM522176v1	Escherichia coli (E. coli)	strain=124	562	SAMN08773036	PRJNA445267	United State Department of Agriculture	2019-05-07	na	major	Complete Genome	full	HGAP v. RS_HGAP_Assembly.3	131x	PacBio	GCA_005221765.1	GCF_005221765.1	yes	na	na	1.01916062354162	Escherichia coli,Escherichia,Enterobacteriaceae,Enterobacterales,Gammaproteobacteria,Proteobacteria,Bacteria	na	na	cattle	24.7582430112807	24.7773915446345	25.354117267924	25.1102481761607	0	50.4643654440847	0.981596303054706	5551339	circular
ASM1050941v1	Escherichia coli (E. coli)	strain=NBRC 3301	562	SAMN13925613	PRJNA603251	National Institute of Advanced Industrial Science and Technology, Biomedical Research Institute	2020-02-13	na	major	Complete Genome	full	Flye v. 2.5; Unicylcer v. 0.4.7	45x (ONT) + 100x (Illumnina)	Illumina MiSeq (V2 chemistry, 2x251 bp reads); Oxford Nanopore MiniION (R9.4.1 flow cell)	GCA_010509415.1	GCF_010509415.1	yes	na	na	1.09037767538411	Escherichia coli,Escherichia,Enterobacteriaceae,Enterobacterales,Gammaproteobacteria,Proteobacteria,Bacteria	na	na	human feces	24.6156965074943	24.6338454575891	25.3614227767431	25.3890352581735	0	50.7504580349166	0.970425566035273	4755096	circular
ASM1104589v1	Escherichia coli (E. coli)	strain=ZF34	562	SAMN13743100	PRJNA599302	Yangzhou University	2020-03-02	na	major	Complete Genome	full	Unicycler v. v0.4.4	50.0x	Oxford Nanopore MiniION; Illumina HiSeq	GCA_011045895.1	GCF_011045895.1	yes	na	na	1.06357655355713	Escherichia coli,Escherichia,Enterobacteriaceae,Enterobacterales,Gammaproteobacteria,Proteobacteria,Bacteria	China: Nantong, jiangsu province	na	a feces sample of swine origin	24.5936208224479	24.5017357120324	25.4261404265883	25.4785030389314	0	50.9046434655197	0.9644573302578	4789677	circular
ASM1293443v1	Escherichia coli (E. coli)	strain=SCU-102	562	SAMN14609768	PRJNA624897	Santa Clara University	2020-04-30	na	major	Complete Genome	full	Unicycler v. 0.4.8	67x	Illumina MiSeq, Oxford Nanopore MiniION	GCA_012934435.1	GCF_012934435.1	yes	na	na	1.09670898242193	Escherichia coli,Escherichia,Enterobacteriaceae,Enterobacterales,Gammaproteobacteria,Proteobacteria,Bacteria	USA: California	Homo sapiens	na	24.6973062912423	24.712419386544	25.2510830023531	25.3391913198605	0	50.5902743222137	0.976664513876555	4863332	circular
ASM480420v1	Escherichia coli (E. coli)	strain=382634_2f	562	SAMN11266257	PRJNA315192	Health Protection Agency	2019-04-23	na	major	Complete Genome	full	Unicycler v. 0.4.2	372.24x	Oxford Nanopore MiniION	GCA_004804205.1	GCF_004804205.1	yes	na	na	1.1011875775357	Escherichia coli,Escherichia,Enterobacteriaceae,Enterobacterales,Gammaproteobacteria,Proteobacteria,Bacteria	na	Homo sapiens	feces	24.6431871418713	24.6257066877623	25.2691872971114	25.461918873255	0	50.7311061703664	0.971177203670223	4702395	circular
ASM876149v2	Escherichia coli (E. coli)	strain=RM11911	562	SAMN12822942	PRJNA573729	USDA-ARS, Western Regional Research Center	2020-04-29	na	major	Complete Genome	full	Flye v. 2.4.1	379x	PacBio	GCA_008761495.2	GCF_008761495.2	yes	na	32038541	0.971551665706078	Escherichia coli,Escherichia,Enterobacteriaceae,Enterobacterales,Gammaproteobacteria,Proteobacteria,Bacteria	USA: California	na	na	24.5806570755567	24.5562287129151	25.4976504108067	25.3654638007214	0	50.8631142115281	0.966061291176997	5485427	linear
ASM305198v2	Escherichia coli (E. coli)	strain=WCHEC005784	562	SAMN06209728	PRJNA418674	West China Hospital, Sichuan University	2018-07-02	na	minor	Complete Genome	full	Unicycler v. 0.4.4	200.0x	Illumina HiSeq; MinION	GCA_003051985.2	GCF_003051985.2	yes	na	na	1.05777839880025	Escherichia coli,Escherichia,Enterobacteriaceae,Enterobacterales,Gammaproteobacteria,Proteobacteria,Bacteria	China: Sichuan, Chengdu	Homo sapiens	Rectal swab	24.6092060239256	24.6378435014143	25.3829005702357	25.3700499044244	0	50.7529504746602	0.97032879989761	4972505	circular
ASM366738v1	Escherichia coli (E. coli)	strain=BE2-5	562	SAMN10230268	PRJNA495707	Sichuan University	2018-10-20	na	major	Complete Genome	full	Celera Assembler v. Aug-2017	100X	PacBio RSII	GCA_003667385.1	GCF_003667385.1	yes	na	na	1.08655011929881	Escherichia coli,Escherichia,Enterobacteriaceae,Enterobacterales,Gammaproteobacteria,Proteobacteria,Bacteria	China: Chengdu	egret	Bird (Egret) feces BE2	24.6316116635237	24.6530936683972	25.4060857231717	25.3092089449074	0	50.7152946680791	0.971791757387566	4813331	circular
ASM986701v2	Escherichia coli (E. coli)	strain=CFS3292	562	SAMN08522749	PRJNA433820	University College Dublin	2020-05-26	na	major	Complete Genome	full	CANU v. 1.6	30.0x	PacBio	GCA_009867015.2	GCF_009867015.2	yes	na	na	0.974707628876336	Escherichia coli,Escherichia,Enterobacteriaceae,Enterobacterales,Gammaproteobacteria,Proteobacteria,Bacteria	France	Bos taurus	Bovine adult	24.5856775547208	24.6416492043876	25.4335643865581	25.3391088543336	0	50.7726732408916	0.969563420967587	5558171	circular
ASM892618v1	Escherichia coli (E. coli)	strain=ERL05-1306	562	SAMN10177963	PRJNA494713	United State Department of Agriculture	2019-10-09	na	major	Complete Genome	full	HGAP v. 2.3.0	279x	PacBio RSII	GCA_008926185.1	GCF_008926185.1	yes	na	na	1.00901011865906	Escherichia coli,Escherichia,Enterobacteriaceae,Enterobacterales,Gammaproteobacteria,Proteobacteria,Bacteria	New Zealand	na	Diced lamb	24.7784562891628	24.7691378299328	25.4427242497843	25.0096816311201	0	50.4524058809044	0.982066033402952	5644710	circular
ASM340004v2	Escherichia coli (E. coli)	strain=CFSAN061771	562	SAMN06909729	PRJNA230969	FDA/CFSAN	2019-08-20	na	major	Complete Genome	full	HGAP v. 3	500x	PacBio	GCA_003400045.2	GCF_003400045.2	yes	na	na	1.06949628232187	Escherichia coli,Escherichia,Enterobacteriaceae,Enterobacterales,Gammaproteobacteria,Proteobacteria,Bacteria	Egypt	na	Raw milk cheese	24.8159072049474	24.8311014158775	25.2135835489784	25.1394078301968	0	50.3529913791751	0.985979328357397	5291489	circular
ASM783329v1	Escherichia coli (E. coli)	strain=BCE049	562	SAMN12389518	PRJNA557100	Nanjing Agricultural University	2019-08-05	na	major	Complete Genome	full	CANU v. v1.7	196.35x	Complete Genomics	GCA_007833295.1	GCF_007833295.1	yes	na	na	1.04739333943208	Escherichia coli,Escherichia,Enterobacteriaceae,Enterobacterales,Gammaproteobacteria,Proteobacteria,Bacteria	China: Anhui province	Dairy cow	na	24.8161895400631	24.7658269498333	25.1216693722868	25.2963141378168	0	50.4179835101036	0.983419269038404	5386935	circular
ASM341362v1	Escherichia coli (E. coli)	strain=UK_Dog_Liverpool	562	SAMN09829654	PRJNA473397	University of Oxford	2018-08-22	na	major	Complete Genome	full	Unicycler v. v4.1	169.0x	Oxford Nanopore MiniION; Illumina HiSeq	GCA_003413625.1	GCF_003413625.1	yes	na	na	1.05498798259031	Escherichia coli,Escherichia,Enterobacteriaceae,Enterobacterales,Gammaproteobacteria,Proteobacteria,Bacteria	United Kingdom: Greater London	dog	foreleg infected wound	24.6613145373402	24.710445997526	25.3704850328915	25.2577544322423	0	50.6282394651338	0.975182251179545	5114849	circular
ASM328724v1	Escherichia coli (E. coli)	strain=C	562	SAMN09199078	PRJNA471099	UCSD SBRG	2018-07-03	na	major	Complete Genome	full	Unicycler v. 0.4.2	173.0x	Illumina HiSeq; PacBio	GCA_003287245.1	GCF_003287245.1	yes	na	na	1.11011099437673	Escherichia coli,Escherichia,Enterobacteriaceae,Enterobacterales,Gammaproteobacteria,Proteobacteria,Bacteria	Germany	na	cow's milk	24.5958573208166	24.6396351099603	25.4222606156804	25.3422469535427	0	50.7645075692231	0.969880233027747	4614212	circular
ASM990946v1	Escherichia coli (E. coli)	strain=LD39-1	562	SAMN13829544	PRJNA600673	Yangzhou University	2020-01-21	na	major	Complete Genome	full	Unicycler v. V0.4.4	100.0x	Illumina HiSeq; Oxford Nanopore MiniION	GCA_009909465.1	GCF_009909465.1	yes	na	na	1.08690019257807	Escherichia coli,Escherichia,Enterobacteriaceae,Enterobacterales,Gammaproteobacteria,Proteobacteria,Bacteria	China: Dafeng	na	feces	24.7831674955275	24.7769047583411	25.2790266052104	25.160901140921	0	50.4399277461315	0.982556368901015	5077652	circular
ASM522182v1	Escherichia coli (E. coli)	strain=117	562	SAMN08773029	PRJNA445267	United State Department of Agriculture	2019-05-07	na	major	Complete Genome	full	Celera Assembler v. Celera Assembler version 8.3	252x	PacBio	GCA_005221825.1	GCF_005221825.1	yes	na	na	1.01329485514748	Escherichia coli,Escherichia,Enterobacteriaceae,Enterobacterales,Gammaproteobacteria,Proteobacteria,Bacteria	na	na	cattle	24.7457395879493	24.753155104161	25.3151504395853	25.1859548683044	0	50.5011053078897	0.980154679592273	5555918	circular
ASM990950v1	Escherichia coli (E. coli)	strain=LD93-1	562	SAMN13829545	PRJNA600675	Yangzhou University	2020-01-21	na	major	Complete Genome	full	Unicycler v. V0.4.4	100.0x	Illumina HiSeq; Oxford Nanopore MiniION	GCA_009909505.1	GCF_009909505.1	yes	na	na	1.06420133706003	Escherichia coli,Escherichia,Enterobacteriaceae,Enterobacterales,Gammaproteobacteria,Proteobacteria,Bacteria	China: Dafeng	na	feces	24.5955718713376	24.6191539840499	25.3129376983041	25.4723364463083	0	50.7852741446125	0.969074730506471	4897780	circular
ASM893113v1	Escherichia coli (E. coli)	strain=ERL04-3476	562	SAMN10177961	PRJNA494713	United State Department of Agriculture	2019-10-09	na	major	Complete Genome	full	HGAP v. 2.3.0	557x	PacBio RSII	GCA_008931135.1	GCF_008931135.1	yes	na	na	0.995359304072635	Escherichia coli,Escherichia,Enterobacteriaceae,Enterobacterales,Gammaproteobacteria,Proteobacteria,Bacteria	New Zealand	na	Pork	24.7959433816653	24.7297345430647	25.4255384531576	25.0487836221124	0	50.47432207527	0.981205410760639	5727332	circular
ASM318097v1	Escherichia coli (E. coli)	strain=DA33133	562	SAMN09245645	PRJNA472712	Uppsala University	2018-05-31	na	major	Complete Genome	full	CLC Genomics workbench v. 11.0.1	30.0x	PacBio; Illumina HiSeq 2000	GCA_003180975.1	GCF_003180975.1	yes	na	na	1.04822133929823	Escherichia coli,Escherichia,Enterobacteriaceae,Enterobacterales,Gammaproteobacteria,Proteobacteria,Bacteria	Sweden	Homo sapiens	feces	24.620025882839	24.5127894420093	25.4247557302	25.4424289449517	0	50.8671846751517	0.965903964188711	4928362	circular
ASM1072530v1	Escherichia coli (E. coli)	strain=E302	562	SAMD00186874	PRJDB6565	Thailand-Japan Research Collaboration Center on Emerging and Re-emerging infections, Research Institute for Microbial Diseases, Osaka University	2020-02-01	na	major	Complete Genome	full	flye v. 2.6	1x	GridION, Illumina MiSeq	GCA_010725305.1	GCF_010725305.1	yes	na	na	1.00747931461516	Escherichia coli,Escherichia,Enterobacteriaceae,Enterobacterales,Gammaproteobacteria,Proteobacteria,Bacteria	Japan:Osaka	Homo sapiens	human stool	24.6317965502804	24.5238722984811	25.4551556883221	25.3891754629164	0	50.8443311512385	0.966787599241812	5237933	circular
ASM408829v1	Escherichia coli (E. coli)	strain=EC25	562	SAMN10743440	PRJNA515159	Sir Run Run Shaw Hospital, School of Medicine, Zhejiang University	2019-01-21	na	major	Complete Genome	full	Unicycler v. 0.4.7	100.0x	Oxford Nanopore GridION; Illumina NextSeq	GCA_004088295.1	GCF_004088295.1	yes	na	na	1.05716924683227	Escherichia coli,Escherichia,Enterobacteriaceae,Enterobacterales,Gammaproteobacteria,Proteobacteria,Bacteria	China: Hangzhou	Homo sapiens	urine	24.648509357764	24.6934430362069	25.3593609397332	25.2986866662958	0	50.6580476060291	0.974020017070268	5069694	circular
ASM976171v1	Escherichia coli (E. coli)	strain=PT109	562	SAMN12027817	PRJNA548446	Consortium PET-RISK JPIAMR/0002/2016 (2017-2020)	2019-12-17	na	major	Complete Genome	full	Unicycler v. 0.4.4	100.0x	Illumina MiSeq; Nanopore MinION	GCA_009761715.1	GCF_009761715.1	yes	na	na	1.06820497165037	Escherichia coli,Escherichia,Enterobacteriaceae,Enterobacterales,Gammaproteobacteria,Proteobacteria,Bacteria	Portugal: Lisbon	Canis lupus familiaris	fecal sample	24.6771646795514	24.6663724670838	25.3848454911578	25.2716173622071	0	50.6564628533649	0.974081772931319	4994342	circular
ASM301901v1	Escherichia coli (E. coli)	strain=88-3001	562	SAMN08579570	PRJNA218110	CDC	2018-03-26	na	major	Complete Genome	full	HGAP v. 3	121.382x	PacBio	GCA_003019015.1	GCF_003019015.1	yes	na	na	1.03054871815009	Escherichia coli,Escherichia,Enterobacteriaceae,Enterobacterales,Gammaproteobacteria,Proteobacteria,Bacteria	USA	na	na	24.6951092248576	24.6567061550406	25.2966181770989	25.3515664430029	0	50.6481846201018	0.974404428314118	5270412	circular
ASM335242v1	Escherichia coli (E. coli)	strain=FORC 064	562	SAMN07411561	PRJNA395606	Food-borne Pathogen Omics Research Center, FORC	2018-08-01	na	major	Complete Genome	full	SMRT Analysis v. 2.3.0	274x	PacBio	GCA_003352425.1	GCF_003352425.1	yes	na	na	1.09469712315542	Escherichia coli,Escherichia,Enterobacteriaceae,Enterobacterales,Gammaproteobacteria,Proteobacteria,Bacteria	South Korea: Chungcheongbuk-do	na	cucumber	24.8018554481212	24.8292026551723	25.2204856298574	25.1484562668491	0	50.3689418967065	0.985350421000978	5093756	circular
ASM548436v1	Escherichia coli (E. coli)	strain=AR24.2b	562	SAMN10924275	PRJNA522068	University of Bern	2019-05-17	na	major	Complete Genome	full	Unicycler v. 0.4.4	100.0x	Oxford Nanopore MiniION; Illumina MiSeq	GCA_005484365.1	GCF_005484365.1	yes	na	na	1.12494138007407	Escherichia coli,Escherichia,Enterobacteriaceae,Enterobacterales,Gammaproteobacteria,Proteobacteria,Bacteria	Switzerland: Bern	dog	rectal swab from hospitalized dog	24.6675063528324	24.7304078050094	25.3744243767023	25.227661465456	0	50.6020858421583	0.97620312158529	4666029	circular
ASM429980v1	Escherichia coli (E. coli)	strain=S65EC	562	SAMN10879429	PRJNA517996	University of Queensland	2019-02-26	na	major	Complete Genome	full	HGAP v. OCT-2017	60.0x	PacBio RSII; Illumina	GCA_004299805.1	GCF_004299805.1	yes	na	na	1.01398508888195	Escherichia coli,Escherichia,Enterobacteriaceae,Enterobacterales,Gammaproteobacteria,Proteobacteria,Bacteria	Australia	Homo sapiens	urine	24.692978485015	24.6030179428073	25.4058768847146	25.2981266874631	0	50.7040035721777	0.972230848746467	5334561	circular
ASM480157v1	Escherichia coli (E. coli)	strain=PigCaeca_1	562	SAMN11268909	PRJNA529503	REHAB	2019-04-21	na	major	Complete Genome	full	Unicycler v. v0.4.0	30x	Hybrid assembly	GCA_004801575.1	GCF_004801575.1	yes	na	na	1.06509483672404	Escherichia coli,Escherichia,Enterobacteriaceae,Enterobacterales,Gammaproteobacteria,Proteobacteria,Bacteria	United Kingdom: Yorkshire and the Humber	pig	feces	24.6183048322979	24.6035043136877	25.4722028908169	25.3059879631975	0	50.7781908540144	0.969349406076648	4898477	circular
ASM806543v1	Escherichia coli (E. coli)	strain=RM9088	562	SAMN12405405	PRJNA557687	USDA, ARS, WRRC	2019-08-22	na	major	Complete Genome	full	HGAP v. v3	151.71x	PacBio RSII	GCA_008065435.1	GCF_008065435.1	yes	na	na	0.993433356869073	Escherichia coli,Escherichia,Enterobacteriaceae,Enterobacterales,Gammaproteobacteria,Proteobacteria,Bacteria	USA: CA	crow	cloacal swab	24.6049703895231	24.7195168485387	25.6792416763751	24.996271085563	0	50.6755127619381	0.973339677287074	5524396	circular
ASM413581v1	Escherichia coli (E. coli)	strain=CRE10	562	SAMN10531954	PRJNA508865	Chiang Mai University	2019-02-04	na	major	Complete Genome	full	CANU v. SEP-2018	158.0x	PacBio	GCA_004135815.1	GCF_004135815.1	yes	na	na	1.01872189861866	Escherichia coli,Escherichia,Enterobacteriaceae,Enterobacterales,Gammaproteobacteria,Proteobacteria,Bacteria	Thailand: Chiang Mai	Homosapiens	stool	24.6389452714342	24.6197480680676	25.3171577571052	25.424148903393	0	50.7413066604982	0.970780939266772	5261183	circular
ASM429536v1	Escherichia coli (E. coli)	strain=WCHEC025970	562	SAMN10956393	PRJNA418674	West China Hospital, Sichuan University	2019-02-25	na	major	Complete Genome	full	Unicycler v. 0.4.7	200.0x	Illumina HiSeq; Oxford Nanopore MiniION	GCA_004295365.1	GCF_004295365.1	yes	na	na	1.03521008916072	Escherichia coli,Escherichia,Enterobacteriaceae,Enterobacterales,Gammaproteobacteria,Proteobacteria,Bacteria	China: Chengdu, Sichuan	Homo sapiens	na	24.622780203318	24.7944554147825	25.3199633045649	25.2628010773345	0	50.5827643818995	0.976957986024662	5304202	circular
ASM943313v1	Escherichia coli (E. coli)	strain=CV261	562	SAMN11633021	PRJNA530317	University of Texas at San Antonio	2019-10-31	na	major	Complete Genome	full	HGAP, Pilon v. v3.0, v1.18	162x	PacBio RSII, Illumina MiSeq	GCA_009433135.1	GCF_009433135.1	yes	na	na	1.01362748658116	Escherichia coli,Escherichia,Enterobacteriaceae,Enterobacterales,Gammaproteobacteria,Proteobacteria,Bacteria	France	na	cattle	24.78936180117	24.6995999236438	25.2645494531111	25.2464888220752	0	50.5110382751863	0.979765283287106	5542442	circular
ASM303122v1	Escherichia coli (E. coli)	strain=HKUOPY1	562	SAMN06448755	PRJNA376847	The University of Hong Kong	2018-04-03	na	major	Complete Genome	full	Newbler v. 2.7	78x	Illumina	GCA_003031225.1	GCF_003031225.1	yes	na	na	1.08885889560246	Escherichia coli,Escherichia,Enterobacteriaceae,Enterobacterales,Gammaproteobacteria,Proteobacteria,Bacteria	China: Hong Kong	Ailuropoda melanoleuca	feces	24.6306000628338	24.6290292177191	25.3957691904912	25.3446015289559	0	50.7403707194471	0.970817291677244	4774500	circular
ASM677708v1	Escherichia coli (E. coli)	strain=MSHS 133	562	SAMN12158203	PRJNA551566	McGill University	2019-07-09	na	major	Complete Genome	full	Celera Assembler v. May-2015; HGAP v. May-2015; Quiver v. May-2015	138.0x	PacBio	GCA_006777085.1	GCF_006777085.1	yes	na	31496120	1.04466527251358	Escherichia coli,Escherichia,Enterobacteriaceae,Enterobacterales,Gammaproteobacteria,Proteobacteria,Bacteria	Canada: Montreal	Homo sapiens	urine from healthy adult with cystitis	24.626142029487	24.6612535153122	25.3965961844082	25.3160082707926	0	50.7126044552008	0.971896357410303	5103743	circular
ASM301921v1	Escherichia coli (E. coli)	strain=2013C-3342	562	SAMN08579610	PRJNA218110	CDC	2018-03-26	na	major	Complete Genome	full	HGAP v. 3	119.094x	PacBio	GCA_003019215.1	GCF_003019215.1	yes	na	na	0.993887240712837	Escherichia coli,Escherichia,Enterobacteriaceae,Enterobacterales,Gammaproteobacteria,Proteobacteria,Bacteria	USA	Homo sapiens	stool	24.6813172651672	24.6801653564905	25.2287258666133	25.409791511729	0	50.6385173783422	0.974781355718944	5555996	circular
ASM1106708v1	Escherichia coli (E. coli)	strain=3R	562	SAMN14134968	PRJNA607405	China Agricultural University	2020-03-07	na	major	Complete Genome	full	HGAP v. 3.0	100.0x	PacBio RSII	GCA_011067085.1	GCF_011067085.1	yes	na	na	1.02537039260138	Escherichia coli,Escherichia,Enterobacteriaceae,Enterobacterales,Gammaproteobacteria,Proteobacteria,Bacteria	China: Shandong	Chicken	na	24.6880167283683	24.6287900209351	25.2084076511879	25.4747855995087	0	50.6831932506966	0.973040639041139	5272959	circular
ASM311178v1	Escherichia coli (E. coli)	strain=H9Ecoli	562	SAMN08932127	PRJNA449899	Zhejiang University	2018-05-10	na	major	Complete Genome	full	HGAP v. 2.1	100.0x	PacBio	GCA_003111785.1	GCF_003111785.1	yes	na	na	1.06040664358373	Escherichia coli,Escherichia,Enterobacteriaceae,Enterobacterales,Gammaproteobacteria,Proteobacteria,Bacteria	China:Shandong	Homo sapiens	feces	24.5978806366192	24.6565894892814	25.4375401696128	25.3079897044867	0	50.7455298740994	0.970616924251294	4961773	circular
ASM990511v1	Escherichia coli (E. coli)	strain=2EC1	562	SAMN13756204	PRJNA599529	Temasek Life Sciences Laboratory Limited	2020-01-19	na	major	Complete Genome	full	Unicycler v. v0.4.8	421.0x	Oxford Nanopore MiniION; Illumina NovaSeq	GCA_009905115.1	GCF_009905115.1	yes	na	na	1.05270577257985	Escherichia coli,Escherichia,Enterobacteriaceae,Enterobacterales,Gammaproteobacteria,Proteobacteria,Bacteria	Singapore	Homo sapiens	feces	24.5285441017921	24.5734441744826	25.4754098158625	25.4226019078628	0	50.8980117237253	0.96471328866048	4868589	circular
ASM301917v1	Escherichia coli (E. coli)	strain=2013C-4187	562	SAMN08579590	PRJNA218110	CDC	2018-03-26	na	major	Complete Genome	full	HGAP v. 3	69.884x	PacBio	GCA_003019175.1	GCF_003019175.1	yes	na	na	0.985668172729676	Escherichia coli,Escherichia,Enterobacteriaceae,Enterobacterales,Gammaproteobacteria,Proteobacteria,Bacteria	USA	Homo sapiens	stool	24.7213083051071	24.6265586593255	25.1897936559305	25.4623393796369	0	50.6521330355674	0.974250520304466	5605298	circular
ASM370379v1	Escherichia coli (E. coli)	strain=ECCHD184	562	SAMN10023796	PRJNA490022	Zhejiang Academy of Agricultural Sciences	2018-10-31	na	major	Complete Genome	full	Celera Assembler v. Mar-2018	188.0x	PacBio RSII	GCA_003703795.1	GCF_003703795.1	yes	na	na	1.05274604704105	Escherichia coli,Escherichia,Enterobacteriaceae,Enterobacterales,Gammaproteobacteria,Proteobacteria,Bacteria	China:Zhejiang	chicken	stool	24.5566685355452	24.7419682374999	25.311429233425	25.3899339935298	0	50.7013632269549	0.972333555458249	5058292	circular
ASM1293455v1	Escherichia coli (E. coli)	strain=SCU-116	562	SAMN14609778	PRJNA624897	Santa Clara University	2020-04-30	na	major	Complete Genome	full	Unicycler v. 0.4.8	21x	Illumina MiSeq, Oxford Nanopore MiniION	GCA_012934555.1	GCF_012934555.1	yes	na	na	1.02892521408314	Escherichia coli,Escherichia,Enterobacteriaceae,Enterobacterales,Gammaproteobacteria,Proteobacteria,Bacteria	USA: California	Homo sapiens	na	24.6222762525624	24.6168577370692	25.3969498015178	25.3639162088505	0	50.7608660103683	0.970021551239377	5167467	linear
ASM803329v1	Escherichia coli (E. coli)	strain=ATCC BAA-196	562	SAMN12395320	PRJNA557356	Scientific Center for Anti-infectious Drugs (SCAID)	2019-08-20	na	major	Complete Genome	full	HGAP v. 4	247x	PacBio	GCA_008033295.1	GCF_008033295.1	yes	na	na	1.08223075269575	Escherichia coli,Escherichia,Enterobacteriaceae,Enterobacterales,Gammaproteobacteria,Proteobacteria,Bacteria	na	na	na	24.6922801450869	24.7747439844542	25.2567130407853	25.2762628296735	0	50.5329758704588	0.978905818971552	5017957	circular
ASM395626v1	Escherichia coli (E. coli)	strain=510016	562	SAMN08161314	PRJNA421191	University of Maryland, School of Medicine	2018-12-19	na	major	Complete Genome	full	Celera Assembler v. v.8.2	26.12x	PacBio	GCA_003956265.1	GCF_003956265.1	yes	na	na	1.04236397891062	Escherichia coli,Escherichia,Enterobacteriaceae,Enterobacterales,Gammaproteobacteria,Proteobacteria,Bacteria	India	Homo sapiens	stool	24.6722432158196	24.6118746804708	25.4213094480569	25.2945726556527	0	50.7158821037096	0.971768918373709	5116904	circular
ASM635226v1	Escherichia coli (E. coli)	strain=A1_181	562	SAMN10887807	PRJNA521419	USGS	2019-06-18	na	major	Complete Genome	full	Unicycler v. NOV-2018	127.0x	Illumina HiSeq; PacBio Sequel	GCA_006352265.1	GCF_006352265.1	yes	na	na	1.05047133474709	Escherichia coli,Escherichia,Enterobacteriaceae,Enterobacterales,Gammaproteobacteria,Proteobacteria,Bacteria	USA: Alaska, Anchorage mudflats	Larus sp.	feces	24.7097981924917	24.7010253781131	25.3585815573847	25.2305948720104	0	50.5891764293951	0.976707411704264	5186477	linear
ASM343230v1	Escherichia coli (E. coli)	strain=2452	562	SAMN09845286	PRJNA486410	Soochow University	2018-08-30	na	major	Complete Genome	full	Celera Assembler v. Aug-2017	513.0x	PacBio RSII	GCA_003432305.1	GCF_003432305.1	yes	na	na	1.08880984381813	Escherichia coli,Escherichia,Enterobacteriaceae,Enterobacterales,Gammaproteobacteria,Proteobacteria,Bacteria	China	Homo sapiens	na	24.6514802164361	24.6929472470568	25.352629407314	25.3029431291932	0	50.6555725365072	0.974116469178798	4854459	circular
ASM333640v1	Escherichia coli (E. coli)	strain=AMSCJX02	562	SAMN09662618	PRJNA481171	Institute of Military Veterinary Medicine	2018-07-24	na	major	Complete Genome	full	HGAP v. 3	120.0x	PacBio	GCA_003336405.1	GCF_003336405.1	yes	na	na	1.01291367861812	Escherichia coli,Escherichia,Enterobacteriaceae,Enterobacterales,Gammaproteobacteria,Proteobacteria,Bacteria	China:Sichuan	Giant panda	feces	24.6204698590543	24.6724604175988	25.267636195692	25.4394335276549	0	50.7070697233469	0.972111592044082	5339431	circular
ASM395624v1	Escherichia coli (E. coli)	strain=214-4	562	SAMN08161344	PRJNA421191	University of Maryland, School of Medicine	2018-12-19	na	major	Complete Genome	full	HGAP v. v.3	15.34x	PacBio	GCA_003956245.1	GCF_003956245.1	yes	na	na	1.03681222514543	Escherichia coli,Escherichia,Enterobacteriaceae,Enterobacterales,Gammaproteobacteria,Proteobacteria,Bacteria	Mexico	Homo sapiens	stool	24.6677060180952	24.7293234452034	25.3033254439756	25.2996450927259	0	50.6029705367015	0.976168571516404	5271236	circular
ASM522228v1	Escherichia coli (E. coli)	strain=112	562	SAMN08773024	PRJNA445267	United State Department of Agriculture	2019-05-07	na	major	Complete Genome	full	HGAP v. RS_HGAP_Assembly.3	220x	PacBio	GCA_005222285.1	GCF_005222285.1	yes	na	na	1.01269421063003	Escherichia coli,Escherichia,Enterobacteriaceae,Enterobacterales,Gammaproteobacteria,Proteobacteria,Bacteria	na	na	cattle	24.7454118063791	24.7904929935801	25.2067396464135	25.2573555536273	0	50.4640952000408	0.981606914849016	5601006	circular
ASM395646v1	Escherichia coli (E. coli)	strain=503025	562	SAMN08161306	PRJNA421191	University of Maryland, School of Medicine	2018-12-19	na	major	Complete Genome	full	Celera Assembler v. v.8.2	26.07x	PacBio	GCA_003956465.1	GCF_003956465.1	yes	na	na	1.05881988821238	Escherichia coli,Escherichia,Enterobacteriaceae,Enterobacterales,Gammaproteobacteria,Proteobacteria,Bacteria	India	Homo sapiens	stool	24.7680362761608	24.684793784767	25.2103454379613	25.3368245011109	0	50.5471699390722	0.978350125645738	5169235	circular
ASM917696v1	Escherichia coli (E. coli)	strain=GSH8M-2	562	SAMD00168435	PRJDB6962	Laboratory of Bacterial Genomics, Pathogen Genomics Center, National Institute of Infectious Diseases	2019-10-10	na	major	Complete Genome	full	Canu v. 1.4; minimap v. 0.2-r124; racon v. 1.1.0; circlator v. 1.5.3; Pilon v. 1.18; SPAdes v. 3.11.1; A5-miseq v. 20140604	598x	Sequel; NextSeq500	GCA_009176965.1	GCF_009176965.1	yes	na	31413601	1.04609333057644	Escherichia coli,Escherichia,Enterobacteriaceae,Enterobacterales,Gammaproteobacteria,Proteobacteria,Bacteria	Japan:Tokyo	na	wastewater	24.5718736524643	24.636704882936	25.4237105672314	25.3677108973683	0	50.7914214645997	0.96883641206414	5016101	circular
ASM303390v1	Escherichia coli (E. coli)	strain=26561	562	SAMN08202527	PRJNA422999	Heriot-Watt University	2018-04-04	na	major	Complete Genome	full	SPAdes v. 3.9.1	27.0x	PacBio	GCA_003033905.1	GCF_003033905.1	yes	na	na	1.10578123169016	Escherichia coli,Escherichia,Enterobacteriaceae,Enterobacterales,Gammaproteobacteria,Proteobacteria,Bacteria	France	na	bovine mastitis	24.7051332560477	24.7660702915494	25.2911327561253	25.2376636962776	0	50.528796452403	0.979069501372308	4860755	circular
ASM1036554v1	Escherichia coli (E. coli)	strain=38	562	SAMN13951915	PRJNA604100	University of Zurich	2020-02-09	na	major	Complete Genome	full	unicycler v. 0.4.8	80x	Oxford Nanopore/illumina minniseq	GCA_010365545.1	GCF_010365545.1	yes	na	na	1.09551841242991	Escherichia coli,Escherichia,Enterobacteriaceae,Enterobacterales,Gammaproteobacteria,Proteobacteria,Bacteria	Switzerland	na	environment	24.6808426024561	24.6831210036067	25.3612560369863	25.2747803569509	0	50.6360363939372	0.974878112931708	4827947	circular
ASM994865v1	Escherichia coli (E. coli)	strain=STEC719	562	SAMN12214771	PRJNA552621	Massey University	2020-01-29	na	major	Complete Genome	full	HGAP v. 4	133x	PacBio Sequel	GCA_009948655.1	GCF_009948655.1	yes	na	31757694	1.02557601320911	Escherichia coli,Escherichia,Enterobacteriaceae,Enterobacterales,Gammaproteobacteria,Proteobacteria,Bacteria	China: Shandong	na	goat	24.6334068662138	24.6562563537024	25.4162783716059	25.2940584084779	0	50.7103367800838	0.971984537071236	5243006	circular
ASM371100v1	Escherichia coli (E. coli)	strain=L73	562	SAMN10319568	PRJNA498580	YangZhou University	2018-11-05	na	major	Complete Genome	full	Unicycler v. V0.4.4	100.0x	Oxford Nanopore MiniION	GCA_003711005.1	GCF_003711005.1	yes	na	na	1.04462172709299	Escherichia coli,Escherichia,Enterobacteriaceae,Enterobacterales,Gammaproteobacteria,Proteobacteria,Bacteria	China: JiangSu	na	goose anus swab	24.6190374043232	24.593411605008	25.4195205768807	25.3680304137881	0	50.7875509906687	0.968986455329833	5030087	circular
ASM318099v1	Escherichia coli (E. coli)	strain=DA33137	562	SAMN09245647	PRJNA472712	Uppsala University	2018-05-31	na	major	Complete Genome	full	CLC Genomics workbench v. 11.0.1	30.0x	PacBio; Illumina MiSeq	GCA_003180995.1	GCF_003180995.1	yes	na	na	1.00986511091038	Escherichia coli,Escherichia,Enterobacteriaceae,Enterobacterales,Gammaproteobacteria,Proteobacteria,Bacteria	Sweden	Homo sapiens	na	24.6455540866988	24.723321414645	25.3384587735769	25.2926657250793	0	50.6311244986562	0.975069702484174	5441874	circular
ASM357182v1	Escherichia coli (E. coli)	strain=AR_0089	562	SAMN04014930	PRJNA292904	Centers for Disease Control and Prevention	2018-09-17	na	major	Complete Genome	full	canu v. 1.6	185x	PacBio RSII	GCA_003571825.1	GCF_003571825.1	yes	na	na	1.02966530093743	Escherichia coli,Escherichia,Enterobacteriaceae,Enterobacterales,Gammaproteobacteria,Proteobacteria,Bacteria	na	na	na	24.6573151411975	24.66353000387	25.4466598925934	25.2324949623391	0	50.6791548549325	0.973197861847674	5245490	circular
ASM357168v1	Escherichia coli (E. coli)	strain=AR_0013	562	SAMN04014854	PRJNA292901	Centers for Disease Control and Prevention	2018-09-16	na	major	Complete Genome	full	canu v. 1.6	160x	PacBio RSII	GCA_003571685.1	GCF_003571685.1	yes	na	na	0.986621766276357	Escherichia coli,Escherichia,Enterobacteriaceae,Enterobacterales,Gammaproteobacteria,Proteobacteria,Bacteria	na	na	na	24.6601691993045	24.5803496007196	25.3777428294634	25.3817383705125	0	50.7594811999759	0.970075296988013	5481110	circular
ASM522244v1	Escherichia coli (E. coli)	strain=107	562	SAMN08773019	PRJNA445267	United State Department of Agriculture	2019-05-07	na	major	Complete Genome	full	HGAP v. RS_HGAP_Assembly.3	171x	PacBio	GCA_005222445.1	GCF_005222445.1	yes	na	na	1.01874666939844	Escherichia coli,Escherichia,Enterobacteriaceae,Enterobacterales,Gammaproteobacteria,Proteobacteria,Bacteria	na	na	cattle	24.7412194877707	24.7836391209699	25.2895532406092	25.1855881506501	0	50.4751413912593	0.981173251697256	5542245	circular
ASM986692v3	Escherichia coli (E. coli)	strain=CFS3246	562	SAMN08522703	PRJNA433915	University College Dublin	2020-06-08	na	major	Complete Genome	full	Canu v. v. 1.6	30.0x	PacBio	GCA_009866925.3	GCF_009866925.2	yes	na	na	1.04064158708233	Escherichia coli,Escherichia,Enterobacteriaceae,Enterobacterales,Gammaproteobacteria,Proteobacteria,Bacteria	France	Bos taurus	Bovine adult	24.5309933362157	24.6223248971795	25.5002837737793	25.3463979928255	0	50.8466817666048	0.966696675685104	5000462	circular
ASM987337v1	Escherichia coli (E. coli)	strain=NCCP 15955	562	SAMN12302778	PRJNA555176	Korea Centers for Disease Control and Prevention	2020-01-14	na	major	Complete Genome	full	SPAdes v. 3.1	261.0x	PacBio; IonTorrent	GCA_009873375.1	GCF_009873375.1	yes	na	na	1.10361369135342	Escherichia coli,Escherichia,Enterobacteriaceae,Enterobacterales,Gammaproteobacteria,Proteobacteria,Bacteria	South Korea: Jeonnam	Homo sapiens	stool	24.7323580784214	24.6809746464148	25.376403865063	25.2102634101008	0	50.5866672751638	0.976805458561932	4820620	circular
ASM522240v1	Escherichia coli (E. coli)	strain=111	562	SAMN08773023	PRJNA445267	United State Department of Agriculture	2019-05-07	na	major	Complete Genome	full	HGAP v. RS_HGAP_Assembly.3	234x	PacBio	GCA_005222405.1	GCF_005222405.1	yes	na	na	1.01269965278505	Escherichia coli,Escherichia,Enterobacteriaceae,Enterobacterales,Gammaproteobacteria,Proteobacteria,Bacteria	na	na	cattle	24.74482649773	24.7911040060218	25.2068517136158	25.2572177826325	0	50.4640694962483	0.98160792417731	5600993	circular
ASM302088v1	Escherichia coli (E. coli)	strain=MS7163	562	SAMN08469740	PRJNA427051	University of Queensland	2018-03-27	na	major	Complete Genome	full	HGAP v. 2.0	100.0x	PacBio	GCA_003020885.1	GCF_003020885.1	yes	na	na	1.02309840521762	Escherichia coli,Escherichia,Enterobacteriaceae,Enterobacterales,Gammaproteobacteria,Proteobacteria,Bacteria	Slovakia	Homo sapiens	urine	24.6917765059168	24.6285739442574	25.3413363458943	25.3383132039315	0	50.6796495498258	0.973178601041524	5292507	circular
ASM893172v1	Escherichia coli (E. coli)	strain=JME67	562	SAMN12561908	PRJNA559875	Oak Ridge National Lab	2019-10-09	na	major	Complete Genome	full	Geneious v. 8.1.9	99x	Illumina MiSeq	GCA_008931725.1	GCF_008931725.1	yes	na	31532038	1.10108968878051	Escherichia coli,Escherichia,Enterobacteriaceae,Enterobacterales,Gammaproteobacteria,Proteobacteria,Bacteria	USA:Tennessee	na	na	24.6088591298165	24.5921169581823	25.3766288333809	25.4223950786203	0	50.7990239120013	0.968541761220239	4640975	circular
ASM1104587v1	Escherichia coli (E. coli)	strain=ZF31	562	SAMN13742197	PRJNA599268	Yangzhou University	2020-03-02	na	major	Complete Genome	full	Unicycler v. v0.4.4	50.0x	Oxford Nanopore MiniION; Illumina HiSeq	GCA_011045875.1	GCF_011045875.1	yes	na	na	1.06102097376863	Escherichia coli,Escherichia,Enterobacteriaceae,Enterobacterales,Gammaproteobacteria,Proteobacteria,Bacteria	China: Nantong, jiangsu province	na	a feces sample of swine origin	24.5830146887751	24.4970249987741	25.436484793221	25.4834755192298	0	50.9199603124508	0.963866416752653	4792435	circular
ASM396646v1	Escherichia coli (E. coli)	strain=E2865	562	SAMD00129668	PRJDB7170	National Institute of Animal Health	2018-07-27	na	major	Complete Genome	full	RS HGAP Assembly v. 3.0	161x	PacBio RSII	GCA_003966465.1	GCF_003966465.1	yes	na	na	0.954480696692533	Escherichia coli,Escherichia,Enterobacteriaceae,Enterobacterales,Gammaproteobacteria,Proteobacteria,Bacteria	Japan	Bos taurus	feces	24.7310759475446	24.7508997701868	25.3265729271164	25.1914513551522	0	50.5180242822686	0.979491506660112	6007923	circular
ASM515626v1	Escherichia coli (E. coli)	strain=EC-129	562	SAMN11283108	PRJNA529762	Tokyo Medical and Dental University Medical Hospital	2019-05-06	na	major	Complete Genome	full	De Bruijn Graph v. 1	218.0x	Illumina MiSeq; GridION	GCA_005156265.1	GCF_005156265.1	yes	na	na	1.00150739971035	Escherichia coli,Escherichia,Enterobacteriaceae,Enterobacterales,Gammaproteobacteria,Proteobacteria,Bacteria	Japan: Tokyo	Homosapiens	na	24.5621825514474	24.6302194948121	25.4246668981565	25.3829310555841	0	50.8075979537405	0.968209559740422	5319169	circular
ASM456417v1	Escherichia coli (E. coli)	strain=103	562	SAMN04096281	PRJNA278886	Brigham & Women's Hospital	2019-04-02	na	major	Complete Genome	full	HGAP v. 3	299.66x	PacBio	GCA_004564175.1	GCF_004564175.1	yes	na	na	1.0240668140177	Escherichia coli,Escherichia,Enterobacteriaceae,Enterobacterales,Gammaproteobacteria,Proteobacteria,Bacteria	USA:Boston	Homo sapiens	urine	24.6462974888402	24.7178042691349	25.3844568045211	25.2514414375039	0	50.6358982420249	0.974883501069319	5330963	circular
ASM396677v1	Escherichia coli (E. coli)	strain=SK1144	562	SAMD00127374	PRJDB7093	Food and Human Health Sciences, Graduate School of Human Life Science, Osaka City University	2018-10-30	na	major	Complete Genome	full	HGAP v. 3.0	89x	PacBio RS II	GCA_003966775.1	GCF_003966775.1	yes	na	na	1.02519872770665	Escherichia coli,Escherichia,Enterobacteriaceae,Enterobacterales,Gammaproteobacteria,Proteobacteria,Bacteria	Japan:Osaka Prefecture, Osaka City	Homo sapiens	Human intestinal microbiota	24.6814412158179	24.562029158624	25.4138018256118	25.3427277999463	0	50.7565296255582	0.970189860057838	5198805	linear
ASM401057v1	Escherichia coli (E. coli)	strain=2009C-3554	562	SAMN04531139	PRJNA218110	CDC	2019-01-10	na	major	Complete Genome	full	HGAP v. 3	149.3X	PacBio	GCA_004010575.1	GCF_004010575.1	yes	na	na	1.00046636978584	Escherichia coli,Escherichia,Enterobacteriaceae,Enterobacterales,Gammaproteobacteria,Proteobacteria,Bacteria	USA	na	Stool	24.6951826683356	24.820296035251	25.2417583618344	25.242762934579	0	50.4845212964135	0.980805154373212	5674054	circular
ASM1036542v1	Escherichia coli (E. coli)	strain=10	562	SAMN13951922	PRJNA604100	University of Zurich	2020-02-09	na	major	Complete Genome	full	unicycler v. 0.4.8	80x	Oxford Nanopore/illumina minniseq	GCA_010365425.1	GCF_010365425.1	yes	na	na	1.03337855969217	Escherichia coli,Escherichia,Enterobacteriaceae,Enterobacterales,Gammaproteobacteria,Proteobacteria,Bacteria	Switzerland	na	environment	24.6047179290315	24.6232099730636	25.6101740573398	25.1618980405651	0	50.7720720979048	0.969586740662621	5126529	circular
ASM385667v1	Escherichia coli (E. coli)	strain=7/2	562	SAMN07760941	PRJNA413669	Uppsala University	2018-12-03	na	major	Complete Genome	full	CLC Genomics workbench v. 10	20x	Pacific bio + Miseq	GCA_003856675.1	GCF_003856675.1	yes	na	na	1.02560190087599	Escherichia coli,Escherichia,Enterobacteriaceae,Enterobacterales,Gammaproteobacteria,Proteobacteria,Bacteria	Sweden	Homo sapiens	feces	24.6778961401163	24.6632432539604	25.2444303454475	25.4144302604758	0	50.6588606059233	0.973988336964442	5295885	circular
ASM943241v1	Escherichia coli (E. coli)	strain=21B8	562	SAMN11633025	PRJNA530317	University of Texas at San Antonio	2019-10-31	na	major	Complete Genome	full	HGAP v. v3.0	171x	PacBio RSII	GCA_009432415.1	GCF_009432415.1	yes	na	na	1.02163379938809	Escherichia coli,Escherichia,Enterobacteriaceae,Enterobacterales,Gammaproteobacteria,Proteobacteria,Bacteria	USA:Ohio	na	cattle	24.7801409456505	24.7215045849922	25.2554558021607	25.2428986671966	0	50.4983544693573	0.980262546192086	5494884	circular
ASM323111v1	Escherichia coli (E. coli)	strain=HS30-1	562	SAMN09227133	PRJNA472106	The Hong Kong Polytechnic University	2018-06-15	na	major	Complete Genome	full	SPAdes v. 3.5	50.0x	Illumina; PacBio	GCA_003231115.1	GCF_003231115.1	yes	na	na	1.09347204120369	Escherichia coli,Escherichia,Enterobacteriaceae,Enterobacterales,Gammaproteobacteria,Proteobacteria,Bacteria	China: Shenzhen	Homo sapiens	fecal sample	24.5147085340129	24.5895492395359	25.4592873079288	25.4364549185225	0	50.8957422264512	0.964800897392721	4603110	circular
ASM357076v1	Escherichia coli (E. coli)	strain=GE3	562	SAMN03963234	PRJNA292044	Nankai University	2017-07-31	na	major	Complete Genome	full	SMRT Portal HGAP assembly v. 3	143x	PacBio; Illumina GAIIx	GCA_003570765.1	GCF_003570765.1	yes	na	na	1.04784559129997	Escherichia coli,Escherichia,Enterobacteriaceae,Enterobacterales,Gammaproteobacteria,Proteobacteria,Bacteria	China	na	human feces of different individuals	24.6096690304793	24.6306418599404	25.3010971411412	25.4585919684391	0	50.7596891095803	0.970067227640412	5035086	circular
ASM893186v1	Escherichia coli (E. coli)	strain=JME66	562	SAMN12561907	PRJNA559875	Oak Ridge National Lab	2019-10-09	na	major	Complete Genome	full	Geneious v. 8.1.9	88x	Illumina MiSeq	GCA_008931865.1	GCF_008931865.1	yes	na	31532038	1.10168794450422	Escherichia coli,Escherichia,Enterobacteriaceae,Enterobacterales,Gammaproteobacteria,Proteobacteria,Bacteria	USA:Tennessee	na	na	24.6139606387182	24.5893444794383	25.375854479268	25.4208404025755	0	50.7966948818435	0.968632018925772	4639229	circular
ASM413512v1	Escherichia coli (E. coli)	strain=NissleGFP_pZE21	562	SAMN10824104	PRJNA517280	Washington University in Saint Louis	2019-02-03	na	major	Complete Genome	full	SPAdes v. 3.11.0	60.0x	Illumina NextSeq; Oxford Nanopore MiniION	GCA_004135125.1	GCF_004135125.1	yes	na	na	1.06953431290624	Escherichia coli,Escherichia,Enterobacteriaceae,Enterobacterales,Gammaproteobacteria,Proteobacteria,Bacteria	USA:Missouri,Saint Louis	na	cell culture	24.7556191944201	24.6709303828759	25.2400289335348	25.3334214891692	0	50.5734504227039	0.977322076389453	5066785	circular
ASM399979v1	Escherichia coli (E. coli)	strain=L65	562	SAMN10623993	PRJNA511394	YangZhou university	2019-01-08	na	major	Complete Genome	full	unicycler v. 4.4	100.0x	Oxford Nanopore MiniION	GCA_003999795.1	GCF_003999795.1	yes	na	na	1.05002320917095	Escherichia coli,Escherichia,Enterobacteriaceae,Enterobacterales,Gammaproteobacteria,Proteobacteria,Bacteria	China	na	na	24.6314111241464	24.5746172126463	25.3432000721956	25.4507715910116	0	50.7939716632073	0.968737563249758	4986450	circular
ASM991429v1	Escherichia coli (E. coli)	strain=PE15	562	SAMN12264954	PRJNA554417	Henan Agricultural University	2020-01-22	na	major	Complete Genome	full	unicycler v. v. 0.4.4	60.0x	Illumina; Oxford Nanopore MinilON	GCA_009914295.1	GCF_009914295.1	yes	na	na	1.07456983680364	Escherichia coli,Escherichia,Enterobacteriaceae,Enterobacterales,Gammaproteobacteria,Proteobacteria,Bacteria	China: Henan	pig	na	24.7182732487968	24.7244149712211	25.2222907277426	25.3350210522395	0	50.5573117799821	0.977953266882249	5047444	circular
ASM806545v1	Escherichia coli (E. coli)	strain=RM10410	562	SAMN12418786	PRJNA557687	USDA, ARS, WRRC	2019-08-22	na	major	Complete Genome	full	HGAP v. v3	200.4x	PacBio RSII	GCA_008065455.1	GCF_008065455.1	yes	na	na	1.05037189854966	Escherichia coli,Escherichia,Enterobacteriaceae,Enterobacterales,Gammaproteobacteria,Proteobacteria,Bacteria	USA: CA	crow	cloacal swab	24.7533798363722	24.6970237238956	25.2453193436521	25.3042770960801	0	50.5495964397322	0.978255160142079	5227472	circular
ASM943291v1	Escherichia coli (E. coli)	strain=MA11	562	SAMN11633022	PRJNA530317	University of Texas at San Antonio	2019-10-31	na	major	Complete Genome	full	HGAP, Pilon v. v3.0, v1.18	305x	PacBio RSII, Illumina MiSeq	GCA_009432915.1	GCF_009432915.1	yes	na	na	1.01264247531051	Escherichia coli,Escherichia,Enterobacteriaceae,Enterobacterales,Gammaproteobacteria,Proteobacteria,Bacteria	Malaysia	na	meat	24.7941709175042	24.7007676703107	25.2340480211469	25.2710133910382	0	50.5050614121851	0.979999572396787	5556552	circular
ASM522188v1	Escherichia coli (E. coli)	strain=143	562	SAMN08773050	PRJNA445267	United State Department of Agriculture	2019-05-07	na	major	Complete Genome	full	Celera Assembler v. Canu version 1.2	193x	PacBio	GCA_005221885.1	GCF_005221885.1	yes	na	na	0.994877365172514	Escherichia coli,Escherichia,Enterobacteriaceae,Enterobacterales,Gammaproteobacteria,Proteobacteria,Bacteria	na	na	cattle	24.6957422520023	24.8006308762904	25.122563129753	25.3810637419543	0	50.5036268717073	0.98005581369486	5697472	circular
ASM1104523v1	Escherichia coli (E. coli)	strain=PapM-32-1	562	SAMN13978645	PRJNA604701	Quadram Institute Biosciences	2020-03-02	na	major	Complete Genome	full	Hybrid v. 0.4.8.0	1.00x	Oxford Nanopore MiniION	GCA_011045235.1	GCF_011045235.1	yes	na	na	1.09862572399269	Escherichia coli,Escherichia,Enterobacteriaceae,Enterobacterales,Gammaproteobacteria,Proteobacteria,Bacteria	Gambia	Papio papio	stool	24.7149843911094	24.7113264587495	25.3013016279649	25.2723875221762	0	50.5736891501411	0.977312742661983	4866137	circular
ASM967110v1	Escherichia coli (E. coli)	strain=1919D3	562	SAMN13242782	PRJNA588384	Henan Agricultural University	2019-11-19	na	major	Complete Genome	full	A5-miseeq v. v20150522; CANU v. v1.4	432.0x	Illumina MiSeq; PacBio	GCA_009671105.1	GCF_009671105.1	yes	na	na	1.06344811266863	Escherichia coli,Escherichia,Enterobacteriaceae,Enterobacterales,Gammaproteobacteria,Proteobacteria,Bacteria	China:Henan	swine	feces	24.6531968775032	24.6878249491276	25.3551317707582	25.303846402611	0	50.6589781733692	0.973983755806759	5024825	circular
ASM1176986v1	Escherichia coli (E. coli)	strain=52148	562	SAMN14421542	PRJNA613907	Charles University in Prague	2020-03-30	na	major	Complete Genome	full	Microbial Assembly v. SMRT Link v.8	641.0x	PacBio Sequel	GCA_011769865.1	GCF_011769865.1	yes	na	33633720	1.05516190795308	Escherichia coli,Escherichia,Enterobacteriaceae,Enterobacterales,Gammaproteobacteria,Proteobacteria,Bacteria	Czech Republic: Ostrava	Homo sapiens	urine	24.5672470269764	24.6745364281515	25.360394305097	25.3978222397751	0	50.7582165448721	0.970124381962798	4985581	circular
ASM995174v1	Escherichia coli (E. coli)	strain=STEC309	562	SAMN12214764	PRJNA552621	Massey University	2020-01-29	na	major	Complete Genome	full	HGAP v. 4	297x	PacBio Sequel	GCA_009951745.1	GCF_009951745.1	yes	na	31757694	1.05516816510185	Escherichia coli,Escherichia,Enterobacteriaceae,Enterobacterales,Gammaproteobacteria,Proteobacteria,Bacteria	China: Sichuan	na	patient	24.5770795441039	24.6855501386846	25.3042919796683	25.4330783375433	0	50.7373703172116	0.97093383781613	5005965	circular
ASM522194v1	Escherichia coli (E. coli)	strain=139	562	SAMN08773046	PRJNA445267	United State Department of Agriculture	2019-05-07	na	major	Complete Genome	full	HGAP v. RS_HGAP_Assembly.3	182x	PacBio	GCA_005221945.1	GCF_005221945.1	yes	na	na	1.01386065829464	Escherichia coli,Escherichia,Enterobacteriaceae,Enterobacterales,Gammaproteobacteria,Proteobacteria,Bacteria	na	na	cattle	24.7458647764709	24.7544905176273	25.312840685262	25.1868040206398	0	50.4996447059018	0.98021195163603	5553146	circular
ASM701230v1	Escherichia coli (E. coli)	strain=ECOL-18-VL-LA-PA-Ryan-0026	562	SAMN11230749	PRJNA324573	Vet-LIRN-CVM-FDA	2019-07-16	na	major	Complete Genome	full	HGAP v. 4.0	501.0x	PacBio Sequel	GCA_007012305.1	GCF_007012305.1	yes	na	31439705	1.02293261783509	Escherichia coli,Escherichia,Enterobacteriaceae,Enterobacterales,Gammaproteobacteria,Proteobacteria,Bacteria	USA:PA	Canis lupus familiaris	trach wash	24.4777290108704	24.6860512689295	25.4501526976058	25.3860670225943	0	50.8362197202001	0.967101420018931	5135313	linear
ASM1072493v1	Escherichia coli (E. coli)	strain=E138	562	SAMD00108729	PRJDB6565	Thailand-Japan Research Collaboration Center on Emerging and Re-emerging infections, Research Institute for Microbial Diseases, Osaka University	2020-02-01	na	major	Complete Genome	full	flye v. 2.6	202x	GridION; Illumina MiSeq	GCA_010724935.1	GCF_010724935.1	yes	na	na	1.07294740093737	Escherichia coli,Escherichia,Enterobacteriaceae,Enterobacterales,Gammaproteobacteria,Proteobacteria,Bacteria	Japan:Osaka	Homo sapiens	feces	24.6177130131041	24.5688368022905	25.4417717460174	25.3716784385879	0	50.8134501846054	0.967982879271134	4812157	circular
ASM477123v1	Escherichia coli (E. coli)	strain=PF9285	562	SAMN11333172	PRJNA530748	University of Bern	2019-04-11	na	major	Complete Genome	full	Unicycler v. 0.4.4	100.0x	Illumina MiSeq; MinION Oxford Nanopore	GCA_004771235.1	GCF_004771235.1	yes	na	na	1.0047119568142	Escherichia coli,Escherichia,Enterobacteriaceae,Enterobacterales,Gammaproteobacteria,Proteobacteria,Bacteria	Switzerland	bovine	na	24.5796866236963	24.7502890538805	25.563406991539	25.1066173308842	0	50.6700243224232	0.973553424085228	5441892	circular
ASM385663v1	Escherichia coli (E. coli)	strain=2/0	562	SAMN07760925	PRJNA413669	Uppsala University	2018-12-03	na	major	Complete Genome	full	CLC Genomics workbench v. 10	17x	Pacific bio + Miseq	GCA_003856635.1	GCF_003856635.1	yes	na	na	1.01485341821823	Escherichia coli,Escherichia,Enterobacteriaceae,Enterobacterales,Gammaproteobacteria,Proteobacteria,Bacteria	Sweden	Homo sapiens	UTI	24.6790014770416	24.6087306184118	25.3697726649368	25.3424952396099	0	50.7122679045467	0.97190944384947	5319417	circular
ASM334446v1	Escherichia coli (E. coli)	strain=MCJCHV-1	562	SAMN09462202	PRJNA476955	University of Georgia	2018-07-27	na	major	Complete Genome	full	Canu v. 1.5	320.0x	PacBio	GCA_003344465.1	GCF_003344465.1	yes	na	na	1.07045901885475	Escherichia coli,Escherichia,Enterobacteriaceae,Enterobacterales,Gammaproteobacteria,Proteobacteria,Bacteria	USA: Nashville, TN	Homo sapiens	CSF	24.6852913453409	24.7234270318359	25.3131518936659	25.2781297291573	0	50.5912816228232	0.97662515738457	5042521	circular
ASM301899v1	Escherichia coli (E. coli)	strain=95-3192	562	SAMN08579569	PRJNA218110	CDC	2018-03-26	na	major	Complete Genome	full	HGAP v. 3	121.374x	PacBio	GCA_003018995.1	GCF_003018995.1	yes	na	na	1.00769338263235	Escherichia coli,Escherichia,Enterobacteriaceae,Enterobacterales,Gammaproteobacteria,Proteobacteria,Bacteria	USA	na	na	24.7109283492984	24.5887302163804	25.2502267192224	25.4501147150988	0	50.7003414343212	0.972373305011033	5385516	circular
ASM1149298v1	Escherichia coli (E. coli)	strain=T16R	562	SAMN13530296	PRJNA594788	Henan Agricultural University	2020-03-19	na	major	Complete Genome	full	unicycler v. v. 0.4.4	80.0x	Illumina; Oxford Nanopore MinilON	GCA_011492985.1	GCF_011492985.1	yes	na	na	1.06558101323585	Escherichia coli,Escherichia,Enterobacteriaceae,Enterobacterales,Gammaproteobacteria,Proteobacteria,Bacteria	China: Henan	pet dog	na	24.684622751642	24.6828753167474	25.3371109698601	25.2953909617504	0	50.6325019316106	0.975015971659276	5035953	circular
ASM435838v1	Escherichia coli (E. coli)	strain=CFSAN027350	562	SAMN10604456	PRJNA230969	FDA/CFSAN	2019-03-20	na	major	Complete Genome	full	HGAP v. 3	500.0x	PacBio RSII	GCA_004358385.1	GCF_004358385.1	yes	na	na	0.98938828937224	Escherichia coli,Escherichia,Enterobacteriaceae,Enterobacterales,Gammaproteobacteria,Proteobacteria,Bacteria	USA	na	na	24.6454482996947	24.7188892045267	25.2870193200709	25.3486431757077	0	50.6356624957787	0.974892695604342	5593613	circular
ASM522204v1	Escherichia coli (E. coli)	strain=119	562	SAMN08773031	PRJNA445267	United State Department of Agriculture	2019-05-07	na	major	Complete Genome	full	HGAP v. RS_HGAP_Assembly.3	209x	PacBio	GCA_005222045.1	GCF_005222045.1	yes	na	na	1.01390747663077	Escherichia coli,Escherichia,Enterobacteriaceae,Enterobacterales,Gammaproteobacteria,Proteobacteria,Bacteria	na	na	cattle	24.7460415618448	24.7545773746217	25.312862749533	25.1865183140005	0	50.4993810635335	0.980222289738356	5553074	circular
ASM1104527v1	Escherichia coli (E. coli)	strain=E597	562	SAMN14149126	PRJNA607818	Yonsei University College of Medicine	2020-03-02	na	major	Complete Genome	full	SMRT v. 3.0	186.0x	PacBio RSII	GCA_011045275.1	GCF_011045275.1	yes	na	na	1.05510089202188	Escherichia coli,Escherichia,Enterobacteriaceae,Enterobacterales,Gammaproteobacteria,Proteobacteria,Bacteria	South Korea	dog	na	24.6912253969434	24.7323772779676	25.3524621832408	25.2239351418482	0	50.576397325089	0.977206865036902	5166228	circular
ASM366742v1	Escherichia coli (E. coli)	strain=W5-6	562	SAMN10230266	PRJNA495707	Sichuan University	2018-10-20	na	major	Complete Genome	full	Celera Assembler v. Aug-2017	50X	PacBio RSII	GCA_003667425.1	GCF_003667425.1	yes	na	na	1.09635230462371	Escherichia coli,Escherichia,Enterobacteriaceae,Enterobacterales,Gammaproteobacteria,Proteobacteria,Bacteria	China: Chengdu	na	Jin River water W5	24.7342439328936	24.8114834795415	25.2763014663508	25.1779711212141	0	50.4542725875648	0.98199270094415	4997440	circular
ASM411439v1	Escherichia coli (E. coli)	strain=RS571	562	SAMN10535911	PRJNA509034	Cardiff University	2019-01-25	na	major	Complete Genome	full	Unicycler v. 0.4.6	627.0x	Oxford Nanopore MiniION	GCA_004114395.1	GCF_004114395.1	yes	na	na	1.06285084228842	Escherichia coli,Escherichia,Enterobacteriaceae,Enterobacterales,Gammaproteobacteria,Proteobacteria,Bacteria	Bangladesh: Dhaka	Homo sapiens	rectal swab	24.8424683609155	24.8113733916814	25.2821545915471	25.0640036558559	0	50.346158247403	0.986248871435156	5348132	circular
ASM307639v1	Escherichia coli (E. coli)	strain=ZJ3920	562	SAMN06649969	PRJNA380845	China Agricultural University	2018-05-01	na	major	Complete Genome	full	HGAP v. 3.0	70.0x	PacBio	GCA_003076395.1	GCF_003076395.1	yes	na	na	1.04508916657836	Escherichia coli,Escherichia,Enterobacteriaceae,Enterobacterales,Gammaproteobacteria,Proteobacteria,Bacteria	China: Hangzhou	Homo sapiens	bile	24.813506482422	24.7105431563453	25.2043029349134	25.2716474263193	0	50.4759503612326	0.981141499750813	5342679	circular
ASM395628v1	Escherichia coli (E. coli)	strain=503829	562	SAMN08161311	PRJNA421191	University of Maryland, School of Medicine	2018-12-19	na	major	Complete Genome	full	Canu v. v.1.2	20.07x	PacBio	GCA_003956285.1	GCF_003956285.1	yes	na	na	1.06562889772678	Escherichia coli,Escherichia,Enterobacteriaceae,Enterobacterales,Gammaproteobacteria,Proteobacteria,Bacteria	India	Homo sapiens	stool	24.6978131961538	24.7846764914995	25.1847252623081	25.3327850500386	0	50.5175103123467	0.979511646193686	5150622	circular
ASM993143v1	Escherichia coli (E. coli)	strain=EC42405	562	SAMN12641172	PRJNA556131	Anses	2020-01-27	na	major	Complete Genome	full	Unicycler v. v0.4.8-beta	10.0x	Illumina MiSeq; Minion	GCA_009931435.1	GCF_009931435.1	yes	na	na	1.0664638336716	Escherichia coli,Escherichia,Enterobacteriaceae,Enterobacterales,Gammaproteobacteria,Proteobacteria,Bacteria	France	bovine	na	24.7853496309141	24.8208638375453	25.197367547376	25.1964189841647	0	50.3937865315407	0.984371623620931	5271130	circular
ASM990948v1	Escherichia coli (E. coli)	strain=LD26-1	562	SAMN13829575	PRJNA600679	Yangzhou University	2020-01-21	na	major	Complete Genome	full	Unicycler v. V0.4.4	100.0x	Illumina HiSeq; Oxford Nanopore MiniION	GCA_009909485.1	GCF_009909485.1	yes	na	na	1.05211291528941	Escherichia coli,Escherichia,Enterobacteriaceae,Enterobacterales,Gammaproteobacteria,Proteobacteria,Bacteria	China: Dafeng	na	feces	24.7162828549007	24.6811149110144	25.2972611631579	25.3053410709269	0	50.6026022340848	0.976182954730383	5160950	circular
ASM401065v1	Escherichia coli (E. coli)	strain=2009C-4687	562	SAMN04531170	PRJNA218110	CDC	2019-01-10	na	major	Complete Genome	full	HGAP v. 3	146.5X	PacBio	GCA_004010655.1	GCF_004010655.1	yes	na	na	1.01872616842035	Escherichia coli,Escherichia,Enterobacteriaceae,Enterobacterales,Gammaproteobacteria,Proteobacteria,Bacteria	USA	na	Stool	24.7843854914755	24.7699274803382	25.3041922492145	25.1414947789718	0	50.4456870281863	0.982330024450365	5574764	circular
ASM1104521v1	Escherichia coli (E. coli)	strain=PapRG-04-4	562	SAMN13978668	PRJNA604701	Quadram Institute Biosciences	2020-03-02	na	major	Complete Genome	full	Hybrid v. 0.4.8.0	1.00x	Oxford Nanopore MiniION	GCA_011045215.1	GCF_011045215.1	yes	na	na	1.04222385920248	Escherichia coli,Escherichia,Enterobacteriaceae,Enterobacterales,Gammaproteobacteria,Proteobacteria,Bacteria	Gambia	Papio papio	stool	24.7174853540617	24.9975680424112	25.6460721511207	24.6388744524065	0	50.2849466035271	0.988666723432211	5581923	circular
ASM863255v1	Escherichia coli (E. coli)	strain=AR202.2	562	SAMN12736389	PRJNA565187	University of Bern	2019-09-23	na	major	Complete Genome	full	Canu, Racon, Pilon(3x) v. Canu v1.7	300x	Illumina HiSeq, Oxford Nanopore MinION	GCA_008632555.1	GCF_008632555.1	yes	na	na	1.0217225518552	Escherichia coli,Escherichia,Enterobacteriaceae,Enterobacterales,Gammaproteobacteria,Proteobacteria,Bacteria	Switzerland:Zurich	dog	Rectal swab	24.4826107382419	24.6671566056972	25.462592765147	25.3876398909138	0	50.8502326560609	0.966559340571296	5129890	circular
[truncated: 1,746 more rows]

## Sheet: catchSequenceInfo
Sequence	Species	Resistance genes	Plasmids	Virulence genes	ST (MLST)	Alleles (MLST)
[truncated: 2,518 more rows]

## Sheet: E. coli ST
E. coli ST (MLST)	Nb
11	212
10	211
131	97
38	46
167	43
410	43
95	42
93	35
48	31
69	29
405	29
73	27
21	19
648	19
127	19
1060	17
678	16
32	15
156	14
58	14
[truncated: 353 more rows]

[truncated: 2 more sheets: K. pneumoniae ST, E. cloacae ST]
